# Supplementary material for: Aqua­(di-2-pyridyl­amine-κ2 N 2,N 2′)(pyridine-2,6-dicarboxyl­ato-κ3 O 2,N,O 6)zinc monohydrate
Source: Acta Crystallogr Sect E Struct Rep Online. 2011 May 7;67(Pt 6):m687. doi: 10.1107/S1600536811015571 (PMC3120453; doi:10.1107/S1600536811015571)
Supplement: Supplementary file 1 [file e-67-0m687-sup1.cif]

##############################################################################
#                                                                            #
# This CIF contains the data in a paper accepted for publication in          #
# Acta Crystallographica Section E. It conforms to the requirements of       #
# Notes for Authors for Acta Crystallographica Section E, and has been       #
# peer reviewed under the auspices of the IUCr Commission on Journals.       #
#                                                                            #
# Full details of the Crystallographic Information File format               #
# are given in the paper "The Crystallographic Information File (CIF):       #
# a New Standard Archive File for Crystallography" by S. R. Hall, F. H.      #
# Allen and I. D. Brown [Acta Cryst. (1991), A47, 655-685].                  #
#                                                                            #
# The current version of the core CIF dictionary is obtainable from          #
# ftp://ftp.iucr.org/pub/cif_core.dic.                                       #
#                                                                            #
# Software is freely available for graphical display of the structure(s)     #
# in this CIF. For information consult the CIF software page                 #
# http://www.iucr.org/resources/cif/software.                                #
#                                                                            #
# This file may be used for bona fide research purposes within the           #
# scientific community so long as proper attribution is given to the journal # 
# article from which it was obtained.                                        #
#                                                                            #
##############################################################################
data_I
_audit_creation_method     SHELXL-97
_chemical_name_systematic
;\
Aqua(di-2-pyridylamine-\k^2^<i>N</i>^2^,<i>N</i>^2'^)(pyridine-2,6-
dicarboxylato-\k^3^<i>O</i>^2^,<i>N</i>,<i>O</i>^6^)zinc monohydrate
;
_chemical_name_common     ?
_chemical_formula_moiety     'C17 H14 N4 O5 Zn, H2 O'
_chemical_formula_sum     'C17 H16 N4 O6 Zn'
_chemical_formula_iupac     '[Zn (C7 H3 N O4) (C10 H9 N3) (H2 O)], H2 O'
_chemical_formula_weight     437.71
_chemical_melting_point     ?
_symmetry_cell_setting     triclinic
_symmetry_space_group_name_H-M     'P -1'
_symmetry_space_group_name_Hall     '-P 1'
loop_
    _symmetry_equiv_pos_as_xyz
    'x, y, z'
    '-x, -y, -z'
_cell_length_a     6.8349(5)
_cell_length_b     11.1246(8)
_cell_length_c     12.1910(9)
_cell_angle_alpha     96.109(6)
_cell_angle_beta     96.404(6)
_cell_angle_gamma     107.381(6)
_cell_volume     869.51(11)
_cell_formula_units_Z     2
_cell_measurement_reflns_used     18443
_cell_measurement_theta_min     2.38
_cell_measurement_theta_max     27.41
_cell_measurement_temperature     296
_exptl_crystal_description     'prism'
_exptl_crystal_colour     'colorless'
_exptl_crystal_size_max     0.440
_exptl_crystal_size_mid     0.273
_exptl_crystal_size_min     0.130
_exptl_crystal_density_diffrn     1.672
_exptl_crystal_density_meas     ?
_exptl_crystal_density_method     'not measured'
_exptl_crystal_F_000     448
_exptl_absorpt_coefficient_mu     1.458
_exptl_absorpt_correction_type     integration
_exptl_absorpt_process_details     '(X-RED32; Stoe & Cie, 2002)'
_exptl_absorpt_correction_T_min     0.5979
_exptl_absorpt_correction_T_max     0.8328
_exptl_special_details
;
;
_diffrn_ambient_temperature     296
_diffrn_radiation_type     MoK\a
_diffrn_radiation_wavelength     0.71073
_diffrn_radiation_source     'fine-focus sealed tube'
_diffrn_radiation_monochromator     graphite
_diffrn_measurement_device_type     'Stoe IPDS 2'
_diffrn_measurement_method     'w-scan rotation'
_diffrn_detector_area_resol_mean     ?
_diffrn_reflns_number     7786
_diffrn_reflns_av_R_equivalents     0.0187
_diffrn_reflns_av_sigmaI/netI     0.0180
_diffrn_reflns_theta_min     2.38
_diffrn_reflns_theta_max     26.00
_diffrn_reflns_theta_full     26.00
_diffrn_measured_fraction_theta_max     0.994
_diffrn_measured_fraction_theta_full     0.994
_diffrn_reflns_limit_h_min     -8
_diffrn_reflns_limit_h_max     8
_diffrn_reflns_limit_k_min     -13
_diffrn_reflns_limit_k_max     13
_diffrn_reflns_limit_l_min     -15
_diffrn_reflns_limit_l_max     15
_diffrn_standards_number     ?
_diffrn_standards_interval_count     ?
_diffrn_standards_interval_time     ?
_diffrn_standards_decay_%     ?
_refine_special_details
;
 Refinement of F^2^ against ALL reflections.  The weighted R-factor wR and
 goodness of fit S are based on F^2^, conventional R-factors R are based
 on F, with F set to zero for negative F^2^. The threshold expression of
 F^2^ > 2sigma(F^2^) is used only for calculating R-factors(gt) etc. and is
 not relevant to the choice of reflections for refinement.  R-factors based
 on F^2^ are statistically about twice as large as those based on F, and R-
 factors based on ALL data will be even larger.
;
_reflns_number_total     3398
_reflns_number_gt     3093
_reflns_threshold_expression     I>2\s(I)
_refine_ls_structure_factor_coef     Fsqd
_refine_ls_matrix_type     full
_refine_ls_R_factor_all     0.0322
_refine_ls_R_factor_gt     0.0278
_refine_ls_wR_factor_gt     0.0689
_refine_ls_wR_factor_ref     0.0708
_refine_ls_goodness_of_fit_ref     1.045
_refine_ls_restrained_S_all     1.062
_refine_ls_number_reflns     3398
_refine_ls_number_parameters     315
_refine_ls_number_restraints     3
_refine_ls_hydrogen_treatment     mixed
_refine_ls_weighting_scheme     calc
_refine_ls_weighting_details
         'calc w=1/[\s^2^(Fo^2^)+(0.0354P)^2^+0.4854P] where P=(Fo^2^+2Fc^2^)/3'
_atom_sites_solution_hydrogens     geom
_atom_sites_solution_primary     direct
_atom_sites_solution_secondary     difmap
_refine_ls_shift/su_max     0.001
_refine_ls_shift/su_mean     0.000
_refine_diff_density_max     0.362
_refine_diff_density_min     -0.506
_refine_ls_extinction_method     none
_refine_ls_extinction_coef     ?
loop_
    _atom_type_symbol
    _atom_type_description
    _atom_type_scat_dispersion_real
    _atom_type_scat_dispersion_imag
    _atom_type_scat_source
    'C' 'C' 0.0033 0.0016
                         'International Tables Vol C Tables 4.2.6.8 and 6.1.1.4'
    'H' 'H' 0.0000 0.0000
                         'International Tables Vol C Tables 4.2.6.8 and 6.1.1.4'
    'N' 'N' 0.0061 0.0033
                         'International Tables Vol C Tables 4.2.6.8 and 6.1.1.4'
    'O' 'O' 0.0106 0.0060
                         'International Tables Vol C Tables 4.2.6.8 and 6.1.1.4'
    'Zn' 'Zn' 0.2839 1.4301
                         'International Tables Vol C Tables 4.2.6.8 and 6.1.1.4'
_computing_data_collection     'X-AREA (Stoe & Cie, 2002)'
_computing_cell_refinement     'X-AREA (Stoe & Cie, 2002)'
_computing_data_reduction     'X-RED32 (Stoe & Cie, 2002)'
_computing_structure_solution     'SHELXS97 (Sheldrick, 2008)'
_computing_structure_refinement     'SHELXL97 (Sheldrick, 2008)'
_computing_molecular_graphics     'ORTEP-3 for Windows (Farrugia, 1997)'
_computing_publication_material
                                'WinGX (Farrugia, 1999) and PLATON (Spek, 2009)'
loop_
    _atom_site_type_symbol
    _atom_site_label
    _atom_site_fract_x
    _atom_site_fract_y
    _atom_site_fract_z
    _atom_site_U_iso_or_equiv
    _atom_site_adp_type
    _atom_site_calc_flag
    _atom_site_refinement_flags
    _atom_site_occupancy
    _atom_site_symmetry_multiplicity
    _atom_site_disorder_assembly
    _atom_site_disorder_group
    C C1 0.8321(4) 0.6257(2) 0.2034(2) 0.0405(5) Uani d . 1 1 . .
    C C2 0.9281(4) 0.7536(2) 0.2147(2) 0.0457(5) Uani d . 1 1 . .
    C C3 1.0007(4) 0.8203(2) 0.3211(2) 0.0448(5) Uani d . 1 1 . .
    C C4 0.9665(3) 0.7576(2) 0.4108(2) 0.0384(5) Uani d . 1 1 . .
    C C5 0.8625(3) 0.62585(18) 0.39379(17) 0.0305(4) Uani d . 1 1 . .
    C C6 0.7053(3) 0.45086(19) 0.50443(17) 0.0301(4) Uani d . 1 1 . .
    C C7 0.6890(3) 0.4313(2) 0.61532(19) 0.0371(5) Uani d . 1 1 . .
    C C8 0.5781(4) 0.3143(2) 0.6365(2) 0.0428(5) Uani d . 1 1 . .
    C C9 0.4779(4) 0.2187(2) 0.5475(2) 0.0457(5) Uani d . 1 1 . .
    C C10 0.4947(4) 0.2455(2) 0.4423(2) 0.0421(5) Uani d . 1 1 . .
    C C11 0.8865(3) 0.1646(2) 0.28574(18) 0.0373(5) Uani d . 1 1 . .
    C C12 0.6742(3) 0.10009(19) 0.21539(17) 0.0318(4) Uani d . 1 1 . .
    C C13 0.5899(4) -0.0290(2) 0.1784(2) 0.0404(5) Uani d . 1 1 . .
    C C14 0.3928(4) -0.0736(2) 0.1172(2) 0.0451(6) Uani d . 1 1 . .
    C C15 0.2853(3) 0.0102(2) 0.0934(2) 0.0400(5) Uani d . 1 1 . .
    C C16 0.3784(3) 0.13814(19) 0.13253(16) 0.0315(4) Uani d . 1 1 . .
    C C17 0.2853(3) 0.2443(2) 0.11450(17) 0.0353(4) Uani d . 1 1 . .
    N N1 0.6108(3) 0.35941(16) 0.41824(15) 0.0340(4) Uani d . 1 1 . .
    N N2 0.8254(3) 0.56958(17) 0.48748(16) 0.0328(4) Uani d . 1 1 . .
    N N3 0.8026(3) 0.55946(16) 0.29092(14) 0.0319(4) Uani d . 1 1 . .
    N N4 0.5679(3) 0.17928(15) 0.19219(14) 0.0301(3) Uani d . 1 1 . .
    O O1 0.4027(2) 0.35555(15) 0.15426(14) 0.0452(4) Uani d . 1 1 . .
    O O2 0.1071(2) 0.21538(16) 0.06327(14) 0.0456(4) Uani d . 1 1 . .
    O O3 0.9333(2) 0.28411(14) 0.31253(12) 0.0360(3) Uani d . 1 1 . .
    O O4 0.9925(3) 0.09778(17) 0.31240(19) 0.0629(6) Uani d . 1 1 . .
    O O5 0.8755(3) 0.38070(19) 0.10477(16) 0.0480(4) Uani d . 1 1 . .
    O O6 0.7196(4) 0.4353(2) -0.0951(2) 0.0736(6) Uani d D 1 1 . .
    Zn Zn1 0.69556(4) 0.36631(2) 0.25541(2) 0.03462(9) Uani d . 1 1 . .
    H H6A 0.598(3) 0.411(2) -0.062(2) 0.052 Uiso d D 1 1 . .
    H H6B 0.727(4) 0.5068(19) -0.118(2) 0.052 Uiso d D 1 1 . .
    H H1 0.788(4) 0.577(3) 0.131(2) 0.046(7) Uiso d . 1 1 . .
    H H2 0.937(4) 0.790(3) 0.149(2) 0.054(8) Uiso d . 1 1 . .
    H H3 1.064(4) 0.901(3) 0.331(2) 0.051(8) Uiso d . 1 1 . .
    H H4 1.005(4) 0.797(2) 0.483(2) 0.039(6) Uiso d . 1 1 . .
    H H5 0.881(4) 0.612(2) 0.540(2) 0.032(6) Uiso d . 1 1 . .
    H H5A 0.941(5) 0.329(3) 0.094(3) 0.060(9) Uiso d . 1 1 . .
    H H5B 0.818(6) 0.384(3) 0.043(3) 0.077(11) Uiso d . 1 1 . .
    H H7 0.754(4) 0.499(3) 0.672(2) 0.045(7) Uiso d . 1 1 . .
    H H8 0.567(4) 0.299(3) 0.709(2) 0.046(7) Uiso d . 1 1 . .
    H H9 0.391(5) 0.139(3) 0.558(2) 0.059(8) Uiso d . 1 1 . .
    H H10 0.427(4) 0.185(3) 0.380(2) 0.047(7) Uiso d . 1 1 . .
    H H13 0.661(4) -0.083(3) 0.195(2) 0.052(8) Uiso d . 1 1 . .
    H H14 0.336(4) -0.159(3) 0.092(2) 0.053(8) Uiso d . 1 1 . .
    H H15 0.160(5) -0.016(3) 0.055(2) 0.058(8) Uiso d . 1 1 . .
loop_
    _atom_site_aniso_label
    _atom_site_aniso_U_11
    _atom_site_aniso_U_22
    _atom_site_aniso_U_33
    _atom_site_aniso_U_12
    _atom_site_aniso_U_13
    _atom_site_aniso_U_23
    C1 0.0449(12) 0.0410(12) 0.0389(12) 0.0179(10) 0.0067(9) 0.0071(10)
    C2 0.0487(13) 0.0418(13) 0.0538(14) 0.0191(11) 0.0142(11) 0.0175(11)
    C3 0.0397(12) 0.0277(11) 0.0670(16) 0.0088(9) 0.0094(11) 0.0105(11)
    C4 0.0347(11) 0.0291(10) 0.0480(13) 0.0097(8) -0.0003(9) -0.0016(9)
    C5 0.0232(9) 0.0277(10) 0.0405(11) 0.0108(7) -0.0005(8) 0.0015(8)
    C6 0.0235(9) 0.0304(10) 0.0367(10) 0.0116(8) -0.0002(8) 0.0020(8)
    C7 0.0329(10) 0.0413(12) 0.0373(11) 0.0142(9) 0.0016(9) 0.0032(9)
    C8 0.0398(12) 0.0497(14) 0.0442(13) 0.0184(10) 0.0102(10) 0.0136(11)
    C9 0.0403(12) 0.0372(12) 0.0614(15) 0.0101(10) 0.0162(11) 0.0119(11)
    C10 0.0381(12) 0.0329(11) 0.0493(13) 0.0046(9) 0.0074(10) -0.0011(10)
    C11 0.0351(11) 0.0342(11) 0.0404(11) 0.0128(9) -0.0054(9) 0.0014(9)
    C12 0.0320(10) 0.0295(10) 0.0327(10) 0.0106(8) 0.0003(8) 0.0011(8)
    C13 0.0405(12) 0.0298(11) 0.0490(13) 0.0121(9) 0.0000(10) 0.0024(9)
    C14 0.0428(12) 0.0269(11) 0.0560(14) 0.0028(9) 0.0006(11) -0.0049(10)
    C15 0.0304(11) 0.0361(11) 0.0440(12) 0.0029(9) -0.0040(9) -0.0027(9)
    C16 0.0277(9) 0.0326(10) 0.0299(10) 0.0064(8) -0.0008(8) 0.0002(8)
    C17 0.0310(10) 0.0376(11) 0.0344(10) 0.0106(9) -0.0033(8) 0.0009(9)
    N1 0.0306(8) 0.0285(8) 0.0397(9) 0.0070(7) 0.0025(7) 0.0006(7)
    N2 0.0327(9) 0.0276(9) 0.0322(9) 0.0067(7) -0.0051(7) -0.0022(7)
    N3 0.0318(8) 0.0286(8) 0.0350(9) 0.0106(7) 0.0016(7) 0.0031(7)
    N4 0.0294(8) 0.0277(8) 0.0300(8) 0.0078(7) -0.0021(6) -0.0001(7)
    O1 0.0388(8) 0.0328(8) 0.0579(10) 0.0125(7) -0.0144(7) -0.0006(7)
    O2 0.0343(8) 0.0477(9) 0.0491(9) 0.0145(7) -0.0125(7) -0.0026(7)
    O3 0.0324(7) 0.0308(7) 0.0396(8) 0.0092(6) -0.0078(6) -0.0010(6)
    O4 0.0539(11) 0.0424(10) 0.0875(14) 0.0246(8) -0.0250(10) -0.0019(9)
    O5 0.0541(10) 0.0532(11) 0.0450(10) 0.0274(9) 0.0081(8) 0.0114(8)
    O6 0.0919(17) 0.0610(13) 0.0670(14) 0.0290(12) -0.0116(12) 0.0154(11)
    Zn1 0.03612(14) 0.02497(13) 0.03752(15) 0.00839(9) -0.00719(10) -0.00130(9)
_geom_special_details
;
 All esds (except the esd in the dihedral angle between two l.s. planes)
 are estimated using the full covariance matrix.  The cell esds are taken
 into account individually in the estimation of esds in distances, angles
 and torsion angles; correlations between esds in cell parameters are only
 used when they are defined by crystal symmetry.  An approximate (isotropic)
 treatment of cell esds is used for estimating esds involving l.s. planes.
;
loop_
    _geom_bond_atom_site_label_1
    _geom_bond_atom_site_label_2
    _geom_bond_site_symmetry_2
    _geom_bond_distance
    _geom_bond_publ_flag
    C1 N3 . 1.360(3) ?
    C1 C2 . 1.362(3) ?
    C1 H1 . 0.95(3) ?
    C2 C3 . 1.382(4) ?
    C2 H2 . 0.94(3) ?
    C3 C4 . 1.363(4) ?
    C3 H3 . 0.86(3) ?
    C4 C5 . 1.406(3) ?
    C4 H4 . 0.92(3) ?
    C5 N3 . 1.339(3) ?
    C5 N2 . 1.372(3) ?
    C6 N1 . 1.336(3) ?
    C6 N2 . 1.382(3) ?
    C6 C7 . 1.403(3) ?
    C7 C8 . 1.364(3) ?
    C7 H7 . 0.93(3) ?
    C8 C9 . 1.389(4) ?
    C8 H8 . 0.93(3) ?
    C9 C10 . 1.357(4) ?
    C9 H9 . 0.94(3) ?
    C10 N1 . 1.361(3) ?
    C10 H10 . 0.93(3) ?
    C11 O4 . 1.226(3) ?
    C11 O3 . 1.268(3) ?
    C11 C12 . 1.525(3) ?
    C12 N4 . 1.332(3) ?
    C12 C13 . 1.381(3) ?
    C13 C14 . 1.384(3) ?
    C13 H13 . 0.90(3) ?
    C14 C15 . 1.383(3) ?
    C14 H14 . 0.91(3) ?
    C15 C16 . 1.380(3) ?
    C15 H15 . 0.88(3) ?
    C16 N4 . 1.334(2) ?
    C16 C17 . 1.523(3) ?
    C17 O2 . 1.237(2) ?
    C17 O1 . 1.266(3) ?
    N1 Zn1 . 2.1318(18) ?
    N2 H5 . 0.75(3) ?
    N3 Zn1 . 2.0327(17) ?
    N4 Zn1 . 2.0269(16) ?
    O1 Zn1 . 2.1947(15) ?
    O3 Zn1 . 2.1755(14) ?
    O5 Zn1 . 2.3148(19) ?
    O5 H5A . 0.83(4) ?
    O5 H5B . 0.82(4) ?
    O6 H6A . 0.944(16) ?
    O6 H6B . 0.860(17) ?
loop_
    _geom_angle_atom_site_label_1
    _geom_angle_atom_site_label_2
    _geom_angle_atom_site_label_3
    _geom_angle_site_symmetry_1
    _geom_angle_site_symmetry_3
    _geom_angle
    _geom_angle_publ_flag
    N3 C1 C2 . . 123.8(2) ?
    N3 C1 H1 . . 116.2(16) ?
    C2 C1 H1 . . 119.9(16) ?
    C1 C2 C3 . . 118.3(2) ?
    C1 C2 H2 . . 116.5(18) ?
    C3 C2 H2 . . 125.2(18) ?
    C4 C3 C2 . . 119.4(2) ?
    C4 C3 H3 . . 120.3(19) ?
    C2 C3 H3 . . 120.4(19) ?
    C3 C4 C5 . . 119.7(2) ?
    C3 C4 H4 . . 123.9(16) ?
    C5 C4 H4 . . 116.5(16) ?
    N3 C5 N2 . . 122.07(18) ?
    N3 C5 C4 . . 121.2(2) ?
    N2 C5 C4 . . 116.70(19) ?
    N1 C6 N2 . . 120.82(19) ?
    N1 C6 C7 . . 122.11(19) ?
    N2 C6 C7 . . 117.06(18) ?
    C8 C7 C6 . . 119.2(2) ?
    C8 C7 H7 . . 122.3(16) ?
    C6 C7 H7 . . 118.4(16) ?
    C7 C8 C9 . . 119.1(2) ?
    C7 C8 H8 . . 120.6(17) ?
    C9 C8 H8 . . 120.2(17) ?
    C10 C9 C8 . . 118.5(2) ?
    C10 C9 H9 . . 119.6(18) ?
    C8 C9 H9 . . 121.8(18) ?
    C9 C10 N1 . . 123.9(2) ?
    C9 C10 H10 . . 121.3(17) ?
    N1 C10 H10 . . 114.8(17) ?
    O4 C11 O3 . . 126.5(2) ?
    O4 C11 C12 . . 118.25(19) ?
    O3 C11 C12 . . 115.21(18) ?
    N4 C12 C13 . . 120.53(18) ?
    N4 C12 C11 . . 114.27(17) ?
    C13 C12 C11 . . 125.19(19) ?
    C12 C13 C14 . . 118.4(2) ?
    C12 C13 H13 . . 120.5(18) ?
    C14 C13 H13 . . 121.1(18) ?
    C15 C14 C13 . . 120.2(2) ?
    C15 C14 H14 . . 120.7(18) ?
    C13 C14 H14 . . 119.1(18) ?
    C16 C15 C14 . . 118.5(2) ?
    C16 C15 H15 . . 120(2) ?
    C14 C15 H15 . . 121.7(19) ?
    N4 C16 C15 . . 120.37(19) ?
    N4 C16 C17 . . 113.52(17) ?
    C15 C16 C17 . . 126.11(18) ?
    O2 C17 O1 . . 126.4(2) ?
    O2 C17 C16 . . 118.48(19) ?
    O1 C17 C16 . . 115.11(17) ?
    C6 N1 C10 . . 117.04(19) ?
    C6 N1 Zn1 . . 122.80(14) ?
    C10 N1 Zn1 . . 118.08(15) ?
    C5 N2 C6 . . 133.38(18) ?
    C5 N2 H5 . . 113.4(19) ?
    C6 N2 H5 . . 113.2(19) ?
    C5 N3 C1 . . 117.46(18) ?
    C5 N3 Zn1 . . 125.03(14) ?
    C1 N3 Zn1 . . 117.26(15) ?
    C12 N4 C16 . . 121.92(17) ?
    C12 N4 Zn1 . . 118.39(13) ?
    C16 N4 Zn1 . . 119.64(14) ?
    C17 O1 Zn1 . . 115.49(13) ?
    C11 O3 Zn1 . . 115.28(12) ?
    Zn1 O5 H5A . . 117(2) ?
    Zn1 O5 H5B . . 120(3) ?
    H5A O5 H5B . . 106(3) ?
    H6A O6 H6B . . 107(2) ?
    N4 Zn1 N3 . . 169.48(7) ?
    N4 Zn1 N1 . . 98.90(7) ?
    N3 Zn1 N1 . . 89.01(7) ?
    N4 Zn1 O3 . . 76.80(6) ?
    N3 Zn1 O3 . . 110.79(6) ?
    N1 Zn1 O3 . . 86.62(6) ?
    N4 Zn1 O1 . . 75.75(6) ?
    N3 Zn1 O1 . . 95.92(6) ?
    N1 Zn1 O1 . . 101.92(7) ?
    O3 Zn1 O1 . . 152.19(6) ?
    N4 Zn1 O5 . . 85.73(7) ?
    N3 Zn1 O5 . . 88.44(7) ?
    N1 Zn1 O5 . . 164.45(7) ?
    O3 Zn1 O5 . . 79.96(7) ?
    O1 Zn1 O5 . . 93.61(7) ?
loop_
    _geom_torsion_atom_site_label_1
    _geom_torsion_atom_site_label_2
    _geom_torsion_atom_site_label_3
    _geom_torsion_atom_site_label_4
    _geom_torsion_site_symmetry_1
    _geom_torsion_site_symmetry_2
    _geom_torsion_site_symmetry_3
    _geom_torsion_site_symmetry_4
    _geom_torsion
    _geom_torsion_publ_flag
    N3 C1 C2 C3 . . . . 0.3(4) ?
    C1 C2 C3 C4 . . . . -2.7(4) ?
    C2 C3 C4 C5 . . . . 1.4(3) ?
    C3 C4 C5 N3 . . . . 2.5(3) ?
    C3 C4 C5 N2 . . . . -177.3(2) ?
    N1 C6 C7 C8 . . . . 1.9(3) ?
    N2 C6 C7 C8 . . . . -177.71(19) ?
    C6 C7 C8 C9 . . . . -2.3(3) ?
    C7 C8 C9 C10 . . . . 0.2(4) ?
    C8 C9 C10 N1 . . . . 2.5(4) ?
    O4 C11 C12 N4 . . . . 178.7(2) ?
    O3 C11 C12 N4 . . . . 0.0(3) ?
    O4 C11 C12 C13 . . . . -0.1(4) ?
    O3 C11 C12 C13 . . . . -178.9(2) ?
    N4 C12 C13 C14 . . . . -0.2(3) ?
    C11 C12 C13 C14 . . . . 178.5(2) ?
    C12 C13 C14 C15 . . . . 0.5(4) ?
    C13 C14 C15 C16 . . . . -0.3(4) ?
    C14 C15 C16 N4 . . . . -0.2(3) ?
    C14 C15 C16 C17 . . . . 179.7(2) ?
    N4 C16 C17 O2 . . . . -177.65(19) ?
    C15 C16 C17 O2 . . . . 2.4(3) ?
    N4 C16 C17 O1 . . . . 2.7(3) ?
    C15 C16 C17 O1 . . . . -177.2(2) ?
    N2 C6 N1 C10 . . . . -179.72(19) ?
    C7 C6 N1 C10 . . . . 0.7(3) ?
    N2 C6 N1 Zn1 . . . . 17.0(3) ?
    C7 C6 N1 Zn1 . . . . -162.58(15) ?
    C9 C10 N1 C6 . . . . -3.0(3) ?
    C9 C10 N1 Zn1 . . . . 161.11(19) ?
    N3 C5 N2 C6 . . . . -10.9(3) ?
    C4 C5 N2 C6 . . . . 168.9(2) ?
    N1 C6 N2 C5 . . . . 6.7(3) ?
    C7 C6 N2 C5 . . . . -173.7(2) ?
    N2 C5 N3 C1 . . . . 174.93(19) ?
    C4 C5 N3 C1 . . . . -4.8(3) ?
    N2 C5 N3 Zn1 . . . . -11.0(3) ?
    C4 C5 N3 Zn1 . . . . 169.25(15) ?
    C2 C1 N3 C5 . . . . 3.6(3) ?
    C2 C1 N3 Zn1 . . . . -171.01(19) ?
    C13 C12 N4 C16 . . . . -0.4(3) ?
    C11 C12 N4 C16 . . . . -179.23(18) ?
    C13 C12 N4 Zn1 . . . . 177.11(17) ?
    C11 C12 N4 Zn1 . . . . -1.8(2) ?
    C15 C16 N4 C12 . . . . 0.6(3) ?
    C17 C16 N4 C12 . . . . -179.36(18) ?
    C15 C16 N4 Zn1 . . . . -176.87(16) ?
    C17 C16 N4 Zn1 . . . . 3.2(2) ?
    O2 C17 O1 Zn1 . . . . 173.65(19) ?
    C16 C17 O1 Zn1 . . . . -6.8(2) ?
    O4 C11 O3 Zn1 . . . . -176.9(2) ?
    C12 C11 O3 Zn1 . . . . 1.7(2) ?
    C12 N4 Zn1 N3 . . . . 139.2(3) ?
    C16 N4 Zn1 N3 . . . . -43.2(4) ?
    C12 N4 Zn1 N1 . . . . -82.39(16) ?
    C16 N4 Zn1 N1 . . . . 95.14(16) ?
    C12 N4 Zn1 O3 . . . . 1.98(15) ?
    C16 N4 Zn1 O3 . . . . 179.51(16) ?
    C12 N4 Zn1 O1 . . . . 177.47(17) ?
    C16 N4 Zn1 O1 . . . . -4.99(15) ?
    C12 N4 Zn1 O5 . . . . 82.65(16) ?
    C16 N4 Zn1 O5 . . . . -99.81(16) ?
    C5 N3 Zn1 N4 . . . . 162.2(3) ?
    C1 N3 Zn1 N4 . . . . -23.7(5) ?
    C5 N3 Zn1 N1 . . . . 23.17(16) ?
    C1 N3 Zn1 N1 . . . . -162.73(16) ?
    C5 N3 Zn1 O3 . . . . -62.84(17) ?
    C1 N3 Zn1 O3 . . . . 111.27(16) ?
    C5 N3 Zn1 O1 . . . . 125.05(16) ?
    C1 N3 Zn1 O1 . . . . -60.85(16) ?
    C5 N3 Zn1 O5 . . . . -141.49(16) ?
    C1 N3 Zn1 O5 . . . . 32.62(16) ?
    C6 N1 Zn1 N4 . . . . 160.71(15) ?
    C10 N1 Zn1 N4 . . . . -2.40(17) ?
    C6 N1 Zn1 N3 . . . . -26.25(16) ?
    C10 N1 Zn1 N3 . . . . 170.64(17) ?
    C6 N1 Zn1 O3 . . . . 84.64(16) ?
    C10 N1 Zn1 O3 . . . . -78.47(16) ?
    C6 N1 Zn1 O1 . . . . -122.10(16) ?
    C10 N1 Zn1 O1 . . . . 74.79(17) ?
    C6 N1 Zn1 O5 . . . . 54.4(3) ?
    C10 N1 Zn1 O5 . . . . -108.8(3) ?
    C11 O3 Zn1 N4 . . . . -1.98(15) ?
    C11 O3 Zn1 N3 . . . . -174.37(15) ?
    C11 O3 Zn1 N1 . . . . 97.98(16) ?
    C11 O3 Zn1 O1 . . . . -11.4(2) ?
    C11 O3 Zn1 O5 . . . . -89.92(16) ?
    C17 O1 Zn1 N4 . . . . 6.50(16) ?
    C17 O1 Zn1 N3 . . . . 179.98(17) ?
    C17 O1 Zn1 N1 . . . . -89.78(17) ?
    C17 O1 Zn1 O3 . . . . 15.9(3) ?
    C17 O1 Zn1 O5 . . . . 91.17(17) ?
loop_
    _geom_hbond_atom_site_label_D
    _geom_hbond_atom_site_label_H
    _geom_hbond_atom_site_label_A
    _geom_hbond_site_symmetry_A
    _geom_hbond_distance_DH
    _geom_hbond_distance_HA
    _geom_hbond_distance_DA
    _geom_hbond_angle_DHA
    C10 H10 N4 . 0.93(3) 2.59(3) 3.189(3) 123(2)
    O5 H5B O6 . 0.82(4) 1.95(4) 2.750(3) 166(4)
    N2 H5 O3 2_766 0.75(3) 2.08(3) 2.823(2) 172(3)
    O6 H6B O1 2_665 0.860(17) 2.05(2) 2.832(3) 151(2)
    O5 H5A O2 1_655 0.83(4) 1.97(4) 2.804(3) 176(3)
    C2 H2 O2 2_665 0.94(3) 2.56(3) 3.432(3) 155(2)
    C3 H3 O4 1_565 0.86(3) 2.41(3) 3.117(3) 140(2)
    C15 H15 O2 2 0.88(3) 2.57(3) 3.309(3) 142(2)
data_global
_journal_date_recd_electronic     2011-04-08
_journal_date_accepted     2011-04-25
_journal_name_full     'Acta Crystallographica, Section E'
_journal_year     2011
_journal_volume     67
_journal_issue      6
_journal_page_first     m687
_journal_page_last     m687
_journal_paper_category     QM
_journal_coeditor_code     ZJ2009
_publ_contact_author
;
      Figen Durkaya
      K\?ir\?ikkale University
      Faculty of Education
      Department of Elementary Education
      Elementary Science Education
      71450-Yah\,sihan/K\?ir\?ikkale
      Turkey
;
_publ_contact_author_email     durankayafigen@gmail.com
_publ_contact_author_fax     903624576081
_publ_contact_author_phone     903623121919
_publ_section_title
;\
Aqua(di-2-pyridylamine-\k^2^<i>N</i>^2^,<i>N</i>^2'^)(pyridine-2,6-\
dicarboxylato-\k^3^<i>O</i>^2^,<i>N</i>,<i>O</i>^6^)zinc monohydrate
;
loop_
    _publ_author_name
    _publ_author_address
    'Durkaya, Figen'
;
      Department of Elementary Education
      Elementary Science Education
      Faculty of Education
      K\?ir\?ikkale University
      71450 Yah\,sihan/K\?ir\?ikkale
      Turkey
;
    'Dege, Necmi'
;
     Department of Physics
     Faculty of Arts and Sciences
     Ondokuz May\?is University
     55139 Samsun
     Turkey
;
    'Demirta\,s, G\"une\,s'
;
     Department of Physics
     Faculty of Arts and Sciences
     Ondokuz May\?is University
     55139 Samsun
     Turkey
;
    'U\,car, \.Ibrahim'
;
     Department of Physics
     Faculty of Arts and Sciences
     Ondokuz May\?is University
     55139 Samsun
     Turkey
;
