# Supplementary material for: Aqua­(di-2-pyridyl­amine-κ2 N 2,N 2′)(pyridine-2,6-dicarboxyl­ato-κ3 O 2,N,O 6)zinc monohydrate
Source: Acta Crystallogr Sect E Struct Rep Online. 2011 May 7;67(Pt 6):m687. doi: 10.1107/S1600536811015571 (PMC3120453; doi:10.1107/S1600536811015571)
Supplement: Supplementary file 2 [file e-67-0m687-Isup2.hkl]

#
# h,k,l, Fc-squared, Fo-squared, sigma(Fo-squared) and status flag
#
data_I
_shelx_title ' necmi36 in P -1'
_shelx_refln_list_code          4
_shelx_F_calc_maximum      168.94
_exptl_crystal_F_000       448.00
_reflns_d_resolution_high  0.8107
 
loop_
 _symmetry_equiv_pos_as_xyz
 'x, y, z'
 '-x, -y, -z'
 
_cell_length_a     6.8349
_cell_length_b    11.1246
_cell_length_c    12.1910
_cell_angle_alpha  96.109
_cell_angle_beta   96.404
_cell_angle_gamma 107.381
 
_shelx_F_squared_multiplier     1.000
 
loop_
 _refln_index_h
 _refln_index_k
 _refln_index_l
 _refln_F_squared_calc
 _refln_F_squared_meas
 _refln_F_squared_sigma
 _refln_observed_status
   1   0   0      209.91      200.86      5.97 o
   2   0   0      303.80      226.66      4.41 o
   3   0   0     2169.49     2243.64     26.44 o
   4   0   0      104.81      140.39      2.92 o
   5   0   0      526.72      527.25      7.59 o
   6   0   0       38.46       40.49      2.77 o
   7   0   0      303.58      302.67      6.30 o
  -8   1   0       58.40       52.39      3.60 o
  -7   1   0      143.99      149.31      2.89 o
  -6   1   0       22.45       25.75      2.57 o
  -5   1   0      327.58      309.92      4.40 o
  -4   1   0      732.50      675.52      4.17 o
  -3   1   0      232.02      241.33      9.52 o
  -2   1   0    14708.70    14139.42    156.64 o
  -1   1   0     1130.47     1185.84     39.23 o
   1   1   0     1017.83     1082.21      8.97 o
   2   1   0      538.66      466.89      4.83 o
   3   1   0       61.98       50.65      3.33 o
   4   1   0      777.63      753.77      8.99 o
   5   1   0      277.12      274.80      3.49 o
   6   1   0      376.75      365.44      8.04 o
   7   1   0        0.39        3.21      3.69 o
  -8   2   0        0.83        6.23      2.36 o
  -7   2   0       69.36       71.59      4.40 o
  -6   2   0      151.16      159.98      3.99 o
  -5   2   0      191.98      198.15      5.03 o
  -4   2   0     2927.84     2855.66     44.94 o
  -3   2   0      205.91      189.60      5.06 o
  -2   2   0    16145.38    15936.20    480.95 o
  -1   2   0      958.80      996.65      9.95 o
   0   2   0     1456.40     1569.59     11.61 o
   1   2   0     3950.20     3998.27     19.77 o
   2   2   0      133.26      135.00      3.29 o
   3   2   0      399.90      401.67      4.01 o
   4   2   0     1820.50     1851.21      5.44 o
   5   2   0       37.79       37.32      2.64 o
   6   2   0      321.93      328.88      3.15 o
   7   2   0        1.83        4.39      2.39 o
  -8   3   0       74.63       83.51      2.75 o
  -7   3   0       10.01       14.17      2.54 o
  -6   3   0      406.26      411.60      4.57 o
  -5   3   0      280.01      277.70      3.27 o
  -4   3   0     4458.01     4547.78     27.90 o
  -3   3   0     1030.94      997.04      6.70 o
  -2   3   0       13.69       12.78      4.34 o
  -1   3   0     6656.02     6522.39     34.90 o
   0   3   0     1321.22     1385.76      9.62 o
   1   3   0      391.36      370.92      7.01 o
   2   3   0     3115.96     3041.23     11.70 o
   3   3   0       87.10       86.76      2.82 o
   4   3   0      886.93      890.17      4.27 o
   5   3   0       71.89       68.91      2.56 o
   6   3   0      206.95      204.31      3.85 o
   7   3   0      116.09      103.81      2.62 o
  -8   4   0       23.78       27.09      2.64 o
  -7   4   0      336.79      347.98      3.31 o
  -6   4   0      568.36      570.58      3.66 o
  -5   4   0       39.70       41.83      4.44 o
  -4   4   0      759.42      756.12      4.64 o
  -3   4   0     1984.16     2057.04     25.41 o
  -2   4   0      373.74      366.47      5.76 o
  -1   4   0       11.83       16.15      6.01 o
   0   4   0     3700.00     3785.76     16.96 o
   1   4   0      926.93     1035.08      6.01 o
   2   4   0     2073.24     2173.74     35.29 o
   3   4   0      311.31      278.89      3.15 o
   4   4   0      218.72      216.72      3.12 o
   5   4   0        3.55        6.19      2.34 o
   6   4   0        7.18        4.59      3.77 o
  -8   5   0        0.86        2.18      2.56 o
  -7   5   0      438.92      467.21      3.59 o
  -6   5   0       69.15       78.29      2.91 o
  -5   5   0      253.84      255.34      3.46 o
  -4   5   0      132.94      131.99      3.36 o
  -3   5   0      262.64      292.57      6.74 o
  -2   5   0      619.95      618.28      7.34 o
  -1   5   0     1450.66     1410.26     26.77 o
   0   5   0     3074.04     3131.08     31.49 o
   1   5   0     1617.31     1564.48     13.24 o
   2   5   0      249.48      255.25      3.25 o
   3   5   0        5.48        4.17      2.62 o
   4   5   0      156.02      154.22      3.51 o
   5   5   0      175.22      177.88      2.94 o
   6   5   0      144.86      131.55      6.71 o
  -8   6   0        0.95        1.99      2.96 o
  -7   6   0        5.10        0.78      2.93 o
  -6   6   0       27.92       24.25      4.47 o
  -5   6   0      221.67      225.28      7.21 o
  -4   6   0      533.65      541.77      5.17 o
  -3   6   0      949.65      895.18     22.95 o
  -2   6   0      473.71      515.84      6.22 o
  -1   6   0     1510.50     1493.13     42.57 o
   0   6   0       81.20       83.69      4.50 o
   1   6   0        8.24       20.04      3.19 o
   2   6   0      455.60      453.65      3.87 o
   3   6   0      100.18       94.14      2.64 o
   4   6   0        6.62        8.96      2.54 o
   5   6   0       15.63       18.92      3.66 o
  -8   7   0       10.12        3.65      3.02 o
  -7   7   0       55.75       55.24      3.04 o
  -6   7   0       37.90       40.27      2.79 o
  -5   7   0       46.76       49.52      3.40 o
  -4   7   0      175.49      188.06      5.80 o
  -3   7   0      924.04      942.01     20.75 o
  -2   7   0       65.94       89.91     11.88 o
  -1   7   0      386.69      349.20      8.20 o
   0   7   0     1020.60     1030.62      9.69 o
   1   7   0       77.35       84.58      3.33 o
   2   7   0      142.37      140.61      3.95 o
   3   7   0       24.27       30.38      2.47 o
   4   7   0        9.44        6.90      2.29 o
   5   7   0      143.53      149.46      3.25 o
  -7   8   0      112.80      114.64      2.95 o
  -6   8   0       37.32       35.25      3.74 o
  -5   8   0      882.35      822.30      5.33 o
  -4   8   0       18.10       17.27      3.58 o
  -3   8   0        7.65       11.07      3.74 o
  -2   8   0     1477.82     1456.73     14.27 o
  -1   8   0       32.72       36.36      3.78 o
   0   8   0      764.06      739.33      4.81 o
   1   8   0      226.23      229.13      4.85 o
   2   8   0       33.68       28.48      2.42 o
   3   8   0      510.06      521.62      3.24 o
   4   8   0       14.51       10.24      2.42 o
  -7   9   0       85.73       89.62      3.05 o
  -6   9   0      247.99      225.96      6.86 o
  -5   9   0      129.05      132.99      3.63 o
  -4   9   0       43.81       48.32      3.61 o
  -3   9   0      618.36      629.75      5.60 o
  -2   9   0        3.98       11.10      4.23 o
  -1   9   0      192.87      216.99      4.44 o
   0   9   0        8.20       10.18      3.70 o
   1   9   0       23.68       30.98      2.97 o
   2   9   0       32.22       33.51      2.70 o
   3   9   0      218.80      214.66      5.38 o
   4   9   0      172.42      188.15      3.65 o
  -7  10   0        1.42        4.28      3.02 o
  -6  10   0       56.07       48.58      3.25 o
  -5  10   0       75.02       71.01      5.72 o
  -4  10   0      210.33      196.99      4.02 o
  -3  10   0       15.06       18.27      3.56 o
  -2  10   0       14.69       20.69      4.24 o
  -1  10   0     1291.72     1318.31     10.04 o
   0  10   0      358.68      368.55      4.32 o
   1  10   0      190.64      188.47      3.76 o
   2  10   0      285.27      266.93      2.76 o
   3  10   0       40.84       46.54      2.35 o
  -6  11   0        8.53       11.87      3.07 o
  -5  11   0      162.29      159.82      5.75 o
  -4  11   0        3.15        2.76      3.51 o
  -3  11   0      454.17      476.85      5.08 o
  -2  11   0      355.72      372.48      7.88 o
  -1  11   0       23.78       28.84      3.55 o
   0  11   0      814.53      796.96      5.10 o
   1  11   0        0.09       -0.74      2.52 o
   2  11   0       67.23       74.18      2.53 o
  -6  12   0       25.95       23.08      3.44 o
  -5  12   0       81.19       73.27      5.50 o
  -4  12   0      183.60      176.64      4.55 o
  -3  12   0        0.32       -0.44      3.63 o
  -2  12   0      421.58      428.12      9.20 o
  -1  12   0       39.41       39.45      3.44 o
   0  12   0       88.54       94.96      2.75 o
   1  12   0      108.34      113.05      2.51 o
  -4  13   0      374.94      380.19      5.15 o
  -3  13   0      122.00      120.23      4.76 o
  -2  13   0      131.95      114.73      3.69 o
  -1  13   0      128.98      133.47      4.26 o
   0 -13   1       76.58       73.90      2.89 o
   1 -13   1       24.80       21.71      3.40 o
   2 -13   1       83.47       87.53      6.30 o
   3 -13   1      322.65      315.68      4.62 o
   4 -13   1        5.74        1.78      3.36 o
  -1 -12   1        8.76       11.96      2.33 o
   0 -12   1      136.90      142.97      3.20 o
   1 -12   1      521.67      531.79      8.02 o
   2 -12   1        7.78        6.71      3.47 o
   3 -12   1      615.78      612.24      5.29 o
   4 -12   1       19.67       18.89      5.47 o
   5 -12   1       18.34       21.17      3.15 o
   6 -12   1       51.80       43.18      6.96 o
  -2 -11   1       21.61       28.56      2.39 o
  -1 -11   1      380.84      336.83      5.93 o
   0 -11   1       18.72       16.94      3.51 o
   1 -11   1      636.66      630.48     12.82 o
   2 -11   1       80.73       88.66      3.80 o
   3 -11   1        0.64        5.36      3.11 o
   4 -11   1      350.88      352.85      4.24 o
   5 -11   1       20.55       21.18      3.34 o
   6 -11   1       16.79       16.48      3.03 o
  -3 -10   1      184.76      167.90     10.76 o
  -2 -10   1       66.90       59.98      2.43 o
  -1 -10   1      193.66      197.86      3.27 o
   0 -10   1      380.40      387.46      6.60 o
   1 -10   1        6.29        9.48      3.17 o
   2 -10   1       36.57       35.67      3.54 o
   3 -10   1       35.46       40.63      3.42 o
   4 -10   1       46.64       59.58      6.08 o
   5 -10   1       39.27       52.94      4.92 o
   6 -10   1       15.93       11.02      2.76 o
   7 -10   1      157.45      146.97      3.49 o
  -4  -9   1       47.26       49.45      2.67 o
  -3  -9   1      328.89      318.36      3.78 o
  -2  -9   1       72.68       76.83      2.41 o
  -1  -9   1       55.78       50.92      3.20 o
   0  -9   1      429.99      439.81      5.23 o
   1  -9   1      287.25      298.66      5.84 o
   2  -9   1     1542.65     1575.58     10.57 o
   3  -9   1      365.32      356.38      5.06 o
   4  -9   1      138.18      140.24      4.63 o
   5  -9   1      385.51      348.97      5.02 o
   6  -9   1      180.40      162.01      5.76 o
   7  -9   1       38.48       43.16      2.97 o
  -4  -8   1      249.49      252.02      4.58 o
  -3  -8   1       19.60       21.02      2.20 o
  -2  -8   1       95.50      101.39      3.14 o
  -1  -8   1       62.18       61.47      3.03 o
   0  -8   1       73.87       71.79      3.92 o
   1  -8   1     1273.49     1327.16      6.59 o
   2  -8   1      202.58      202.40      9.96 o
   3  -8   1      745.36      723.07      6.20 o
   4  -8   1      406.61      412.47      4.51 o
   5  -8   1        9.97       10.07      2.99 o
   6  -8   1      335.51      321.54      3.49 o
   7  -8   1       58.01       48.60      2.81 o
  -5  -7   1        3.70        5.80      2.81 o
  -4  -7   1      182.71      190.01      2.74 o
  -3  -7   1      711.17      726.45     13.95 o
  -2  -7   1       89.77       90.38      3.90 o
  -1  -7   1      365.41      362.48      4.06 o
   0  -7   1      694.53      707.47      5.40 o
   1  -7   1      890.05      861.91     16.53 o
   2  -7   1     1704.22     1763.88     31.44 o
   3  -7   1      175.97      170.10      5.43 o
   4  -7   1      640.92      676.23     25.43 o
   5  -7   1      115.90      114.94      2.83 o
   6  -7   1       65.19       63.05      4.40 o
   7  -7   1      310.98      289.48      3.72 o
   8  -7   1        8.59        8.47      2.43 o
  -6  -6   1       85.54       84.85      3.37 o
  -5  -6   1      113.11      125.23      2.76 o
  -4  -6   1       51.23       50.83      2.44 o
  -3  -6   1      254.79      259.55      4.12 o
  -2  -6   1      169.42      165.21      3.40 o
  -1  -6   1     1000.62     1051.39     12.79 o
   0  -6   1     1721.16     1735.25     24.17 o
   1  -6   1      234.46      286.97      4.88 o
   2  -6   1     2418.11     2505.13     49.49 o
   3  -6   1       12.06       12.84      3.42 o
   4  -6   1      169.54      134.29      4.57 o
   5  -6   1      604.18      607.37      8.68 o
   6  -6   1        0.15        4.95      4.43 o
   7  -6   1       30.20       31.04      2.70 o
   8  -6   1      106.58       94.60      2.89 o
  -6  -5   1       48.64       41.29      3.60 o
  -5  -5   1       28.48       32.60      2.57 o
  -4  -5   1        2.59        3.58      2.45 o
  -3  -5   1      227.30      227.48      4.14 o
  -2  -5   1      448.34      387.35      3.94 o
  -1  -5   1      185.13      227.85      4.06 o
   0  -5   1     3614.35     3817.18     56.50 o
   1  -5   1     3507.82     3573.48     89.03 o
   2  -5   1      773.27      792.59      6.04 o
   3  -5   1     1100.01     1076.39     21.19 o
   4  -5   1      108.80      107.95      3.34 o
   5  -5   1       16.97       13.39      2.79 o
   6  -5   1      915.82      925.10      4.49 o
   7  -5   1        4.06        6.18      2.79 o
   8  -5   1      123.20      112.77      3.13 o
  -6  -4   1      240.27      236.26      3.14 o
  -5  -4   1      281.12      295.82      6.00 o
  -4  -4   1     1571.01     1516.20     20.53 o
  -3  -4   1       68.44       66.78      2.88 o
  -2  -4   1     1397.93     1447.15      5.97 o
  -1  -4   1     5485.85     5721.75     70.59 o
   0  -4   1      600.95      676.40     12.35 o
   1  -4   1      206.68      171.92      5.64 o
   2  -4   1      654.10      714.54     13.50 o
   3  -4   1     5279.14     5433.76     15.48 o
   4  -4   1      891.26      938.81     25.95 o
   5  -4   1      172.76      186.17      5.24 o
   6  -4   1     1751.49     1770.23     33.72 o
   7  -4   1       22.07       28.33      3.74 o
   8  -4   1       38.15       40.33      2.44 o
  -7  -3   1        4.03       10.51      2.39 o
  -6  -3   1      190.61      195.27      3.58 o
  -5  -3   1       69.05       66.39      4.83 o
  -4  -3   1      240.39      230.29      7.89 o
  -3  -3   1     2077.56     2036.90     20.93 o
  -2  -3   1     1247.52     1346.01      6.07 o
  -1  -3   1      154.94      164.63      5.34 o
   0  -3   1      727.96      715.63      8.20 o
   1  -3   1      572.44      578.70     14.16 o
   2  -3   1     1338.35     1416.28     18.94 o
   3  -3   1      207.44      245.25      3.67 o
   4  -3   1     2930.39     3141.46     49.13 o
   5  -3   1      176.52      189.67      2.99 o
   6  -3   1       28.15       30.75      3.51 o
   7  -3   1      390.76      404.23      3.16 o
   8  -3   1        1.98        4.02      5.27 o
  -7  -2   1       18.70       16.57      3.14 o
  -6  -2   1        1.49        5.00      5.28 o
  -5  -2   1      957.26      972.77     12.14 o
  -4  -2   1      440.30      427.33      3.84 o
  -3  -2   1      586.36      541.21      4.37 o
  -2  -2   1       38.67       38.68      3.63 o
  -1  -2   1        9.99       14.51      5.11 o
   0  -2   1       21.31       25.75      6.07 o
   1  -2   1        7.73       16.73      5.03 o
   2  -2   1     7784.48     7996.09     22.03 o
   3  -2   1     2469.60     2679.86     47.55 o
   4  -2   1      121.35      126.54      4.40 o
   5  -2   1      124.98      125.93      4.04 o
   6  -2   1        3.73        7.77      2.47 o
   7  -2   1      144.51      147.16      2.98 o
   8  -2   1       49.98       53.83      2.72 o
  -7  -1   1      327.69      324.94      8.43 o
  -6  -1   1       37.66       33.23      2.92 o
  -5  -1   1      841.26      835.04     18.65 o
  -4  -1   1       82.76       97.79      2.98 o
  -3  -1   1       76.99       70.54      3.16 o
  -2  -1   1      165.89      177.53      4.51 o
  -1  -1   1      529.51      608.97      6.84 o
   0  -1   1    12158.37    12734.94    137.93 o
   1  -1   1     5523.80     5823.52     35.44 o
   2  -1   1     4610.59     4868.17     16.06 o
   3  -1   1     3780.63     4056.54     39.42 o
   4  -1   1      387.03      394.96      6.75 o
   5  -1   1      256.41      266.12      6.01 o
   6  -1   1       58.50       63.16      2.46 o
   7  -1   1        7.31        9.52      4.21 o
   8  -1   1       85.38       94.54      2.58 o
  -8   0   1        0.73        0.54      2.37 o
  -7   0   1      161.73      152.46      3.05 o
  -6   0   1        1.67        1.46      3.00 o
  -5   0   1        0.27        1.84      2.91 o
  -4   0   1     1985.02     2040.23     30.53 o
  -3   0   1        3.45        5.45      3.03 o
  -2   0   1     3118.41     3188.97     54.54 o
  -1   0   1     6522.99     6889.53    136.24 o
   1   0   1     4309.88     4488.05     13.75 o
   2   0   1       20.88       11.77      3.37 o
   3   0   1       68.03       82.03      3.81 o
   4   0   1      155.67      116.94      2.92 o
   5   0   1       34.64       31.37      2.49 o
   6   0   1      592.23      579.98      3.52 o
   7   0   1      226.04      231.85      8.50 o
  -8   1   1       32.42       33.63      2.67 o
  -7   1   1       11.24       16.66      3.91 o
  -6   1   1       23.49       21.65      2.62 o
  -5   1   1      240.54      229.78      3.48 o
  -4   1   1      442.02      472.65      4.13 o
  -3   1   1     1389.34     1408.33     35.09 o
  -2   1   1        0.97       12.62      5.52 o
  -1   1   1     3505.31     3835.67    114.08 o
   0   1   1      519.34      598.93      6.27 o
   1   1   1     2016.48     2081.62     12.40 o
   2   1   1       21.29       10.98      3.04 o
   3   1   1      263.59      241.64      4.91 o
   4   1   1      649.73      606.74     10.00 o
   5   1   1      754.98      755.50     17.34 o
   6   1   1       38.45       45.77      2.52 o
   7   1   1        3.50       12.53      2.67 o
  -8   2   1       17.02       16.09      3.47 o
  -7   2   1       16.13       17.61      2.82 o
  -6   2   1       10.63       13.11      2.62 o
  -5   2   1      343.39      331.11      3.89 o
  -4   2   1     1277.10     1257.29      7.18 o
  -3   2   1     2041.66     2122.36      7.88 o
  -2   2   1     5618.52     5940.90     67.77 o
  -1   2   1      867.97     1004.49     14.14 o
   0   2   1     1317.43     1328.12     11.47 o
   1   2   1     3401.35     3384.25     28.85 o
   2   2   1     1973.80     1859.82     22.36 o
   3   2   1     1188.83     1127.18      5.17 o
   4   2   1        6.29        8.95      2.53 o
   5   2   1      236.74      239.00      3.58 o
   6   2   1       32.20       33.98      2.48 o
   7   2   1        2.33        9.02      3.04 o
  -8   3   1        4.22        8.25      2.33 o
  -7   3   1       28.53       31.73      2.47 o
  -6   3   1      123.81      116.64      3.77 o
  -5   3   1      632.57      651.43      5.80 o
  -4   3   1      658.05      599.31      6.13 o
  -3   3   1      623.69      737.91     11.44 o
  -2   3   1     1327.56     1558.31     15.94 o
  -1   3   1     3714.30     3721.72    146.95 o
   0   3   1       67.25       82.77      6.06 o
   1   3   1     3779.43     3545.19     14.66 o
   2   3   1      131.61      123.44      2.95 o
   3   3   1     1698.34     1627.31     18.71 o
   4   3   1      715.93      705.03     13.28 o
   5   3   1       15.39       27.94      3.59 o
   6   3   1      113.74      118.30      2.53 o
   7   3   1        0.43        5.84      3.05 o
  -8   4   1       82.09       86.73      2.85 o
  -7   4   1      426.58      404.60      3.40 o
  -6   4   1     1504.50     1516.07      5.54 o
  -5   4   1       49.06       52.89      3.25 o
  -4   4   1      119.38      155.82      3.85 o
  -3   4   1     2152.44     2148.79     13.34 o
  -2   4   1      312.37      305.76      6.42 o
  -1   4   1     3080.75     3005.99     35.44 o
   0   4   1      874.27      911.64     16.93 o
   1   4   1     4598.87     4641.30     53.98 o
   2   4   1      167.18      155.89      3.03 o
   3   4   1      116.09      100.31      2.74 o
   4   4   1      682.39      682.26      9.08 o
   5   4   1       44.58       53.62      2.57 o
   6   4   1       34.13       40.80      4.30 o
  -8   5   1      183.49      172.22      3.73 o
  -7   5   1       54.36       64.23      2.81 o
  -6   5   1      180.25      190.64      3.11 o
  -5   5   1      146.46      140.20      3.59 o
  -4   5   1      175.32      211.01      3.87 o
  -3   5   1      385.88      304.92      7.69 o
  -2   5   1        3.12       -1.37      5.03 o
  -1   5   1     1780.99     1793.53     47.03 o
   0   5   1     5710.23     5812.45     18.28 o
   1   5   1       64.23       48.44      2.74 o
   2   5   1     1558.84     1507.47     15.94 o
   3   5   1      853.73      855.51      3.78 o
   4   5   1      320.44      318.98      4.99 o
   5   5   1      157.12      166.68      5.64 o
   6   5   1        0.68        3.29      2.64 o
  -8   6   1       20.55       18.32      2.21 o
  -7   6   1      149.73      169.94      3.09 o
  -6   6   1      475.15      484.47      6.78 o
  -5   6   1      570.61      563.12      8.58 o
  -4   6   1       15.22       13.70      3.38 o
  -3   6   1      445.81      461.65     14.76 o
  -2   6   1     2834.76     2914.89     59.69 o
  -1   6   1      362.06      403.55     10.79 o
   0   6   1      485.76      389.99     14.07 o
   1   6   1      748.36      722.20      9.17 o
   2   6   1      557.57      566.70      5.30 o
   3   6   1      356.94      372.48      5.44 o
   4   6   1       35.94       31.70      2.25 o
   5   6   1      128.90      134.96      6.27 o
  -8   7   1       97.03       89.03      2.95 o
  -7   7   1      234.82      238.18      6.79 o
  -6   7   1      136.44      150.13      4.65 o
  -5   7   1      120.81      115.59      3.60 o
  -4   7   1     2054.27     2040.17     12.17 o
  -3   7   1      142.23      153.52      4.88 o
  -2   7   1      884.85      880.12     19.44 o
  -1   7   1      345.00      325.75     11.52 o
   0   7   1      243.90      250.69      4.48 o
   1   7   1     1827.94     1797.07      5.34 o
   2   7   1      152.51      159.10      2.84 o
   3   7   1      716.26      726.20      9.51 o
   4   7   1       64.07       62.03      2.44 o
   5   7   1        1.90        6.44      3.58 o
  -8   8   1      151.08      142.38      6.67 o
  -7   8   1       29.55       30.76      3.10 o
  -6   8   1      558.36      559.49      9.27 o
  -5   8   1       44.08       42.36      3.47 o
  -4   8   1      524.97      524.75      7.70 o
  -3   8   1      571.50      570.68     18.07 o
  -2   8   1      111.15      119.15      4.48 o
  -1   8   1     1390.42     1407.68     19.32 o
   0   8   1      383.00      374.56      6.64 o
   1   8   1      394.17      421.06      7.72 o
   2   8   1      516.64      542.83      4.68 o
   3   8   1       46.75       43.87      2.35 o
   4   8   1      244.51      237.54      2.87 o
  -7   9   1      145.08      148.75      3.48 o
  -6   9   1      314.03      306.05      4.34 o
  -5   9   1      104.03      107.71      3.71 o
  -4   9   1        0.52        2.91      3.48 o
  -3   9   1      173.12      185.81      4.33 o
  -2   9   1       78.16       78.22      4.19 o
  -1   9   1     2030.80     2024.67     47.28 o
   0   9   1      776.94      805.77     28.34 o
   1   9   1        1.68        4.73      2.59 o
   2   9   1      558.71      545.93      3.34 o
   3   9   1      212.39      210.38      2.68 o
   4   9   1       30.02       25.14      2.43 o
  -7  10   1       12.41       12.01      5.24 o
  -6  10   1       59.53       52.12      5.03 o
  -5  10   1      421.11      411.91      8.86 o
  -4  10   1       62.35       58.77      3.89 o
  -3  10   1      133.08      140.84      4.28 o
  -2  10   1      196.94      203.02      4.25 o
  -1  10   1        9.07       10.28      3.47 o
   0  10   1      801.13      795.56      3.82 o
   1  10   1      261.47      253.00      7.60 o
   2  10   1       51.76       46.99      2.80 o
   3  10   1       75.85       77.89      2.63 o
  -6  11   1      140.02      124.93      4.74 o
  -5  11   1      119.68      107.23      5.84 o
  -4  11   1      296.44      301.33     11.36 o
  -3  11   1       47.93       51.70      3.94 o
  -2  11   1      263.38      275.36     10.90 o
  -1  11   1      889.49      856.93      8.37 o
   0  11   1       83.63       77.07      2.61 o
   1  11   1      101.70      102.28      2.56 o
   2  11   1       15.59       14.74      2.44 o
  -6  12   1       97.98       83.04      4.17 o
  -5  12   1        3.91        2.90      3.63 o
  -4  12   1      134.19      133.45      4.50 o
  -3  12   1      181.44      181.91      4.54 o
  -2  12   1      176.90      174.25      4.79 o
  -1  12   1      296.24      303.30      9.85 o
   0  12   1      101.10      105.49      2.58 o
   1  12   1       98.31      109.30      4.08 o
  -4  13   1       53.99       55.78      4.04 o
  -3  13   1      146.01      124.39      4.19 o
  -2  13   1       59.53       69.66      6.70 o
  -1  13   1        5.65        7.23      2.34 o
   0 -13   2        5.15        5.95      6.56 o
   1 -13   2      112.86      118.25      4.47 o
   2 -13   2       51.04       44.99      3.22 o
   3 -13   2      134.61      126.41      4.65 o
   4 -13   2       69.42       61.71      3.64 o
  -1 -12   2      113.84      111.85      3.17 o
   0 -12   2       55.44       56.53      3.80 o
   1 -12   2        3.14        3.35      4.36 o
   2 -12   2      294.52      302.36      6.39 o
   3 -12   2       23.33       20.54      3.63 o
   4 -12   2      200.27      193.77      4.43 o
   5 -12   2       56.67       60.12      6.89 o
  -2 -11   2       51.92       53.61      5.73 o
  -1 -11   2        0.12        6.28      3.15 o
   0 -11   2      517.44      507.15     18.07 o
   1 -11   2        6.15       11.59      4.02 o
   2 -11   2       33.58       44.33      3.70 o
   3 -11   2      500.52      513.87     17.26 o
   4 -11   2        0.13        4.76      3.37 o
   5 -11   2       38.45       41.15      5.64 o
   6 -11   2      123.37      111.58      7.40 o
  -3 -10   2        1.72        2.56      2.46 o
  -2 -10   2      153.43      157.14      3.32 o
  -1 -10   2       17.23       29.08      2.73 o
   0 -10   2      141.14      160.74      3.27 o
   1 -10   2      149.10      155.58      9.75 o
   2 -10   2       39.60       40.77      3.79 o
   3 -10   2      229.93      222.65      3.86 o
   4 -10   2      633.22      634.97     29.47 o
   5 -10   2      158.22      144.82      4.58 o
   6 -10   2       87.88       73.72      6.05 o
   7 -10   2       98.82       83.67      3.21 o
  -4  -9   2      188.14      179.58      3.45 o
  -3  -9   2      207.34      213.05      2.84 o
  -2  -9   2       46.74       49.57      2.79 o
  -1  -9   2       30.22       39.92      3.03 o
   0  -9   2      391.54      383.29      5.02 o
   1  -9   2      169.24      180.95      3.91 o
   2  -9   2      424.94      430.39      6.08 o
   3  -9   2      133.45      129.53      3.63 o
   4  -9   2      695.71      697.73     11.89 o
   5  -9   2      222.79      211.77      5.47 o
   6  -9   2      162.88      162.73      3.18 o
   7  -9   2      209.60      199.57      3.32 o
  -5  -8   2      147.15      129.74      2.79 o
  -4  -8   2       61.82       60.87      2.54 o
  -3  -8   2      172.55      189.43      2.84 o
  -2  -8   2        0.63        5.50      2.94 o
  -1  -8   2      238.78      239.62      3.54 o
   0  -8   2      697.14      711.66      5.05 o
   1  -8   2       93.08       99.40      4.12 o
   2  -8   2     2846.14     2838.82     36.01 o
   3  -8   2      226.19      233.06      4.02 o
   4  -8   2       83.67       77.98      3.60 o
   5  -8   2      601.57      573.87     12.47 o
   6  -8   2       39.46       40.10      3.78 o
   7  -8   2      119.85      118.52      2.97 o
  -5  -7   2       40.04       38.22      2.62 o
  -4  -7   2      372.36      374.96      3.12 o
  -3  -7   2       11.94       17.40      2.38 o
  -2  -7   2      398.68      389.39      3.93 o
  -1  -7   2        8.22       13.42      4.66 o
   0  -7   2      683.60      639.70     14.18 o
   1  -7   2      990.03      988.28     26.46 o
   2  -7   2      526.25      530.86     11.89 o
   3  -7   2     3310.79     3423.88     48.95 o
   4  -7   2        1.78        3.45      3.00 o
   5  -7   2       59.33       64.85      3.20 o
   6  -7   2      263.59      263.51      3.14 o
   7  -7   2        8.44        8.14      2.39 o
   8  -7   2      155.77      152.28      3.09 o
  -6  -6   2       52.29       54.36      4.90 o
  -5  -6   2       45.20       54.03      2.61 o
  -4  -6   2      124.50      117.64      3.51 o
  -3  -6   2      117.94      127.05      3.21 o
  -2  -6   2      600.74      560.56      4.21 o
  -1  -6   2        5.35       23.17      3.42 o
   0  -6   2      141.26      151.72      4.26 o
   1  -6   2     4856.15     4973.95     81.81 o
   2  -6   2       32.30       41.35      3.73 o
   3  -6   2      772.72      738.27     21.40 o
   4  -6   2      612.04      595.30      8.81 o
   5  -6   2       51.73       53.79      3.20 o
   6  -6   2      539.50      544.40      5.64 o
   7  -6   2       55.25       52.77      2.64 o
   8  -6   2       77.30       80.48      2.56 o
  -6  -5   2      125.69      114.64      2.74 o
  -5  -5   2       18.01       17.21      2.57 o
  -4  -5   2      642.22      668.58      9.01 o
  -3  -5   2      649.43      628.01      4.34 o
  -2  -5   2      448.59      462.06      7.60 o
  -1  -5   2     3939.47     4140.06     46.78 o
   0  -5   2      129.57      104.23      4.54 o
   1  -5   2      293.53      268.66      4.50 o
   2  -5   2      868.11      820.63      9.50 o
   3  -5   2      614.38      711.42     16.16 o
   4  -5   2      521.40      499.19      5.12 o
   5  -5   2       21.40       22.88      2.55 o
   6  -5   2      901.06      917.28      9.80 o
   7  -5   2      169.26      164.31      2.93 o
   8  -5   2        2.92        7.86      2.54 o
  -6  -4   2       23.22       22.10      2.44 o
  -5  -4   2      335.69      334.80      4.80 o
  -4  -4   2       40.47       44.58      2.71 o
  -3  -4   2      621.79      579.86      8.36 o
  -2  -4   2       31.25       20.51      3.38 o
  -1  -4   2     1187.53     1332.39      8.54 o
   0  -4   2     1208.09     1152.55     31.52 o
   1  -4   2      567.28      589.11      6.53 o
   2  -4   2     7412.45     7507.08     61.65 o
   3  -4   2      353.15      350.12      4.55 o
   4  -4   2      571.62      570.27      4.28 o
   5  -4   2     1202.38     1172.63      9.61 o
   6  -4   2      409.65      399.96      3.81 o
   7  -4   2      159.42      160.87      3.97 o
   8  -4   2       17.22       18.16      4.15 o
  -7  -3   2      115.17      125.74      7.16 o
  -6  -3   2        6.29        9.21      2.71 o
  -5  -3   2      368.73      379.62     12.99 o
  -4  -3   2      546.09      527.17      3.95 o
  -3  -3   2      316.67      340.16      6.42 o
  -2  -3   2      341.47      285.71      4.05 o
  -1  -3   2      353.50      398.89     12.62 o
   0  -3   2     2595.65     2716.86     48.76 o
   1  -3   2     1135.39     1045.97     10.97 o
   2  -3   2      871.24      835.63     19.42 o
   3  -3   2     3330.12     3289.96     15.31 o
   4  -3   2        0.57       -1.34      4.59 o
   5  -3   2       29.66       34.55      2.92 o
   6  -3   2      118.69      119.89      2.99 o
   7  -3   2       23.90       26.31      2.59 o
   8  -3   2       32.31       36.70      2.50 o
  -7  -2   2       48.31       49.21      4.50 o
  -6  -2   2      137.80      162.43      3.03 o
  -5  -2   2       42.16       43.08      3.08 o
  -4  -2   2      411.13      375.41      3.69 o
  -3  -2   2       87.89       56.29      2.97 o
  -2  -2   2     2058.01     2095.46     26.60 o
  -1  -2   2      207.72      170.82      5.24 o
   0  -2   2        1.61       10.23      5.94 o
   1  -2   2       40.92       39.04      4.68 o
   2  -2   2       81.05       91.76      3.93 o
   3  -2   2     4187.21     4271.69      8.90 o
   4  -2   2      161.19      158.80      3.04 o
   5  -2   2       39.64       35.42      5.36 o
   6  -2   2       78.08       79.37      2.63 o
   7  -2   2      110.62      111.71      3.63 o
   8  -2   2       94.32       95.05      3.86 o
  -7  -1   2        0.05        0.68      3.22 o
  -6  -1   2      219.87      222.74      2.98 o
  -5  -1   2      195.82      192.44      3.34 o
  -4  -1   2      254.71      230.95      3.45 o
  -3  -1   2       42.02       26.72      3.17 o
  -2  -1   2        4.44        6.16      3.92 o
  -1  -1   2     3252.49     3551.40     12.85 o
   0  -1   2     1853.61     1954.03     40.24 o
   1  -1   2      624.36      624.55     15.83 o
   2  -1   2     1983.42     1988.95     44.18 o
   3  -1   2       43.46       60.59      4.32 o
   4  -1   2      337.70      307.84      4.70 o
   5  -1   2       72.72       77.20      3.91 o
   6  -1   2      158.07      144.18      4.69 o
   7  -1   2      268.44      265.01      4.76 o
  -8   0   2      202.76      199.21      4.88 o
  -7   0   2      127.08      137.57      6.42 o
  -6   0   2        3.12        0.65      2.62 o
  -5   0   2      107.19       93.07      3.04 o
  -4   0   2       76.56       86.25      3.13 o
  -3   0   2     1671.89     1543.46     17.59 o
  -2   0   2       56.69       62.01      4.18 o
  -1   0   2     1518.88     1637.57     41.56 o
   0   0   2     4960.14     5253.46     56.26 o
   1   0   2     2607.09     2728.03     32.54 o
   2   0   2      649.11      610.61      4.69 o
   3   0   2     2535.98     2720.26     28.63 o
   4   0   2      210.78      202.75      2.90 o
   5   0   2       94.61       94.50      2.46 o
   6   0   2       64.49       67.12      2.38 o
   7   0   2        2.91        0.00      3.22 o
  -8   1   2       33.11       30.51      2.69 o
  -7   1   2        1.52        1.35      2.64 o
  -6   1   2      263.68      276.38      3.19 o
  -5   1   2      250.50      248.47      6.38 o
  -4   1   2     2135.66     2138.89     39.61 o
  -3   1   2       94.62       75.29      3.23 o
  -2   1   2     1007.02     1014.85     15.84 o
  -1   1   2     1492.03     1630.26     29.36 o
   0   1   2     2037.01     2033.45     16.11 o
   1   1   2     2437.65     2312.10     21.18 o
   2   1   2      652.10      662.43      6.55 o
   3   1   2      163.44      141.93      3.18 o
   4   1   2      360.72      365.70      3.50 o
   5   1   2      210.04      212.94      3.55 o
   6   1   2      428.34      421.03      4.95 o
   7   1   2      170.76      170.54      2.80 o
  -8   2   2       56.08       56.66      2.51 o
  -7   2   2        0.83        3.85      3.75 o
  -6   2   2       59.57       70.78      3.15 o
  -5   2   2        0.26        1.03      2.72 o
  -4   2   2     3171.66     3238.98     37.43 o
  -3   2   2      244.34      260.18      3.63 o
  -2   2   2       17.70       17.40      3.92 o
  -1   2   2       58.00       59.85      6.16 o
   0   2   2      638.95      616.29      4.60 o
   1   2   2     1741.76     1673.90      7.90 o
   2   2   2      283.82      274.13      3.48 o
   3   2   2      153.31      163.82      2.68 o
   4   2   2      710.56      688.43      6.12 o
   5   2   2       16.10       15.86      2.67 o
   6   2   2      165.22      167.49      3.15 o
   7   2   2      215.01      222.81      3.12 o
  -8   3   2      185.22      193.88      8.09 o
  -7   3   2       56.05       61.80      3.36 o
  -6   3   2      273.59      292.86      4.35 o
  -5   3   2      700.11      698.63     11.74 o
  -4   3   2      942.30      979.74     24.27 o
  -3   3   2      738.23      780.47      8.66 o
  -2   3   2       30.85       26.61      5.76 o
  -1   3   2      468.13      453.14      9.43 o
   0   3   2      605.41      617.32     13.28 o
   1   3   2        3.52        3.42      2.69 o
   2   3   2     2893.68     2839.81     38.04 o
   3   3   2       36.78       34.96      3.93 o
   4   3   2      246.53      236.32      5.75 o
   5   3   2      675.93      681.27      3.86 o
   6   3   2        0.11        0.30      5.61 o
  -8   4   2       47.76       55.24      2.74 o
  -7   4   2      529.23      518.78      4.41 o
  -6   4   2       99.28      103.91      3.30 o
  -5   4   2      221.22      229.76      3.48 o
  -4   4   2     2271.55     2391.08     23.43 o
  -3   4   2        3.13        3.87      4.13 o
  -2   4   2       42.90       66.97      6.42 o
  -1   4   2       58.15       60.54      3.78 o
   0   4   2     7673.02     7721.56    304.17 o
   1   4   2      475.34      470.11      3.95 o
   2   4   2      694.13      657.76      4.17 o
   3   4   2     2727.54     2571.52     26.51 o
   4   4   2      217.44      219.44      3.06 o
   5   4   2      502.12      503.14     13.01 o
   6   4   2      259.85      275.11      3.21 o
  -8   5   2       38.27       44.85      2.75 o
  -7   5   2      161.45      160.91      2.65 o
  -6   5   2       20.29       20.99      3.12 o
  -5   5   2      100.68      107.82      3.53 o
  -4   5   2     1510.71     1494.23     34.82 o
  -3   5   2        1.36        5.87      4.04 o
  -2   5   2     3192.18     3153.52     95.24 o
  -1   5   2      693.66      701.28      7.84 o
   0   5   2      259.13      297.10      5.37 o
   1   5   2     1016.42      932.19      4.32 o
   2   5   2       53.69       51.47      2.71 o
   3   5   2      356.27      330.81      2.98 o
   4   5   2       85.64       89.62      3.14 o
   5   5   2       74.08       70.32      2.80 o
   6   5   2      107.36      107.59      2.82 o
  -8   6   2       16.23       14.31      2.55 o
  -7   6   2       12.48       14.35      2.41 o
  -6   6   2      542.59      537.51     13.66 o
  -5   6   2       81.65       74.71      3.45 o
  -4   6   2      900.58      876.68      6.43 o
  -3   6   2      313.04      296.42      6.38 o
  -2   6   2      789.53      872.59      8.44 o
  -1   6   2      414.83      403.53      6.03 o
   0   6   2      974.78      960.38      8.26 o
   1   6   2     1300.65     1284.87     26.98 o
   2   6   2      194.59      202.62      3.06 o
   3   6   2      528.27      496.67      7.82 o
   4   6   2      524.01      520.32     15.25 o
   5   6   2      182.52      182.98      8.47 o
  -8   7   2      138.61      128.03      2.67 o
  -7   7   2       67.35       68.10      2.57 o
  -6   7   2      294.05      290.59      6.16 o
  -5   7   2      397.02      392.41      4.54 o
  -4   7   2      119.33      118.82      4.60 o
  -3   7   2      816.47      846.46     14.00 o
  -2   7   2      214.77      199.18      5.67 o
  -1   7   2      617.32      637.80     12.99 o
   0   7   2      499.76      507.81      6.66 o
   1   7   2       52.97       52.07      2.71 o
   2   7   2     2407.98     2417.45     14.59 o
   3   7   2      260.43      255.46      6.03 o
   4   7   2       46.82       46.29      2.94 o
   5   7   2      189.85      198.35      3.85 o
  -7   8   2      165.87      162.01      3.61 o
  -6   8   2       55.69       52.48      3.77 o
  -5   8   2      398.74      397.16      7.89 o
  -4   8   2      129.20      118.47      4.74 o
  -3   8   2      276.07      293.99     11.08 o
  -2   8   2      529.00      552.58      9.86 o
  -1   8   2       27.26       29.40      2.79 o
   0   8   2      333.85      337.18      3.49 o
   1   8   2       61.74       74.28      3.69 o
   2   8   2      540.69      523.63      4.39 o
   3   8   2      530.03      515.15      6.00 o
   4   8   2        1.80        5.25      3.07 o
  -7   9   2       96.85       82.83      3.45 o
  -6   9   2      160.84      158.69      4.17 o
  -5   9   2      138.51      134.49      7.93 o
  -4   9   2      338.91      324.60      6.22 o
  -3   9   2      510.05      525.46     13.26 o
  -2   9   2      137.53      144.11      4.81 o
  -1   9   2      141.77      155.46      3.77 o
   0   9   2      211.23      229.87      4.40 o
   1   9   2      384.39      404.69      3.11 o
   2   9   2       68.60       76.07      2.45 o
   3   9   2      134.52      131.33      2.46 o
  -7  10   2        4.59        5.40      3.20 o
  -6  10   2       23.60       27.82      3.77 o
  -5  10   2       34.86       38.14      4.26 o
  -4  10   2      254.47      258.41      7.92 o
  -3  10   2        5.10        2.17      4.56 o
  -2  10   2      157.19      165.44      4.72 o
  -1  10   2      485.62      481.83      3.49 o
   0  10   2        1.85        1.35      2.39 o
   1  10   2      354.07      339.85      3.04 o
   2  10   2      330.16      328.24      6.64 o
   3  10   2        6.96        6.06      2.77 o
  -6  11   2       46.47       39.64      4.30 o
  -5  11   2      336.38      339.10      5.75 o
  -4  11   2       45.67       47.39      6.33 o
  -3  11   2       43.86       47.27      4.27 o
  -2  11   2        3.48        0.24      2.93 o
  -1  11   2      138.84      142.27      4.08 o
   0  11   2      507.74      493.56      7.47 o
   1  11   2        7.13        7.03      2.12 o
   2  11   2       84.58       85.73      2.38 o
  -5  12   2       38.33       36.00      4.21 o
  -4  12   2      146.00      136.73      4.67 o
  -3  12   2        2.90        3.49      2.51 o
  -2  12   2      151.80      166.48      3.87 o
  -1  12   2       16.50       20.37      2.43 o
   0  12   2       99.54      105.44      4.03 o
  -4  13   2      124.97      142.64      7.41 o
  -3  13   2        0.38        2.32      2.36 o
  -2  13   2       43.25       39.77      2.52 o
  -1  13   2       57.28       56.54      4.81 o
   0 -13   3       95.65       98.63      3.58 o
   1 -13   3       51.58       53.15      3.13 o
   2 -13   3      113.54      115.39      3.15 o
   3 -13   3       88.44       93.25      3.36 o
   4 -13   3       10.10       15.10      3.12 o
  -1 -12   3       13.56       13.35      2.78 o
   0 -12   3       80.33       85.90      3.30 o
   1 -12   3       50.19       61.89      4.33 o
   2 -12   3        8.31       10.68      2.80 o
   3 -12   3      319.55      302.07      4.47 o
   4 -12   3       52.95       53.81      3.34 o
   5 -12   3      272.18      269.04     10.85 o
  -2 -11   3       45.54       45.05      2.70 o
  -1 -11   3      461.31      474.87     11.10 o
   0 -11   3        1.71        1.84      4.63 o
   1 -11   3       19.71       24.22      3.21 o
   2 -11   3      312.02      326.90      3.89 o
   3 -11   3      176.42      181.75      7.74 o
   4 -11   3      168.10      175.93      6.20 o
   5 -11   3       16.90       21.85      4.06 o
   6 -11   3       64.48       53.72      3.58 o
  -3 -10   3      284.25      268.96      4.09 o
  -2 -10   3       69.19       62.61      3.17 o
  -1 -10   3      104.89      120.29      3.28 o
   0 -10   3      667.08      671.94      4.30 o
   1 -10   3       29.61       25.31      2.96 o
   2 -10   3       13.19       16.42      3.27 o
   3 -10   3       27.94       28.78      3.00 o
   4 -10   3      234.03      248.53      9.87 o
   5 -10   3      124.51      125.49      3.03 o
   6 -10   3       57.63       58.19      2.78 o
   7 -10   3      131.16       94.38      7.40 o
  -4  -9   3       38.48       37.15      2.47 o
  -3  -9   3       85.35       96.57      2.98 o
  -2  -9   3       56.51       60.12      3.17 o
  -1  -9   3        4.08        2.71      2.97 o
   0  -9   3      110.09      124.06      3.96 o
   1  -9   3      250.90      255.03      4.05 o
   2  -9   3      520.23      541.02     15.18 o
   3  -9   3      427.29      433.42     13.60 o
   4  -9   3       22.62       23.71      3.12 o
   5  -9   3      675.69      634.63     13.46 o
   6  -9   3       63.87       63.64      3.16 o
   7  -9   3        1.20        4.10      2.99 o
  -5  -8   3       35.90       32.55      2.72 o
  -4  -8   3      400.75      416.84      3.18 o
  -3  -8   3       11.49        6.90      2.73 o
  -2  -8   3      361.99      362.60      4.04 o
  -1  -8   3      110.19      113.98      3.77 o
   0  -8   3        2.34        4.30      4.84 o
   1  -8   3      980.08     1000.86     18.84 o
   2  -8   3        1.38        9.02      3.32 o
   3  -8   3      911.46      933.29     11.21 o
   4  -8   3      278.42      261.73      5.91 o
   5  -8   3       24.76       30.14      4.51 o
   6  -8   3      422.40      406.13     10.23 o
   7  -8   3        1.62       -1.85      2.40 o
  -5  -7   3        0.90        1.51      2.37 o
  -4  -7   3      106.08      110.58      2.60 o
  -3  -7   3      471.80      468.11      4.01 o
  -2  -7   3       88.71       97.38      3.31 o
  -1  -7   3      316.31      312.86      3.93 o
   0  -7   3      139.19      126.05      4.23 o
   1  -7   3      210.67      209.46      4.51 o
   2  -7   3      165.82      165.30      4.15 o
   3  -7   3        3.80        5.78      5.86 o
   4  -7   3      659.81      667.64      7.95 o
   5  -7   3        5.69        8.18      2.38 o
   6  -7   3       76.69       77.72      2.60 o
   7  -7   3      105.33      108.98      2.88 o
  -6  -6   3       58.42       54.02      3.30 o
  -5  -6   3       38.29       42.82      7.00 o
  -4  -6   3       11.55       14.32      2.34 o
  -3  -6   3      563.26      551.01      4.30 o
  -2  -6   3       10.06        6.23      3.10 o
  -1  -6   3      623.99      623.00      5.01 o
   0  -6   3       42.43       30.61      3.95 o
   1  -6   3      204.30      187.76      4.07 o
   2  -6   3      762.84      685.44      4.84 o
   3  -6   3      125.85      115.48      3.44 o
   4  -6   3      107.82      107.02      3.06 o
   5  -6   3       23.65       26.63      2.63 o
   6  -6   3        0.71        2.33      2.78 o
   7  -6   3      115.10      116.13      3.53 o
  -6  -5   3        2.67        0.30      2.55 o
  -5  -5   3      277.20      257.28      5.10 o
  -4  -5   3      229.98      232.25      4.70 o
  -3  -5   3       14.24       12.85      4.98 o
  -2  -5   3      938.25      912.17      4.98 o
  -1  -5   3       20.39       22.42      3.65 o
   0  -5   3       20.90       17.25      4.11 o
   1  -5   3      471.29      427.19      7.10 o
   2  -5   3     1955.02     2122.97     15.37 o
   3  -5   3      947.43      954.14     18.99 o
   4  -5   3      185.16      188.20      4.70 o
   5  -5   3     1698.22     1667.20      7.23 o
   6  -5   3      518.68      528.13      8.13 o
   7  -5   3        0.56       -1.13      2.71 o
   8  -5   3       30.18       30.17      2.46 o
  -6  -4   3        4.33        1.68      2.68 o
  -5  -4   3      229.89      218.03      3.05 o
  -4  -4   3      685.00      673.94      6.63 o
  -3  -4   3      307.98      329.96      3.86 o
  -2  -4   3      514.29      483.94      4.52 o
  -1  -4   3      541.19      508.01      5.02 o
   0  -4   3       21.66       33.74     12.50 o
   1  -4   3       23.92       45.77      3.96 o
   2  -4   3     1388.22     1519.31     14.55 o
   3  -4   3     2005.03     2122.76     50.05 o
   4  -4   3      148.42      151.46      3.20 o
   5  -4   3       38.91       39.02      2.73 o
   6  -4   3      168.35      176.84      7.44 o
   7  -4   3      172.21      183.19      3.93 o
   8  -4   3        0.50       -0.07      2.35 o
  -7  -3   3        6.98        8.28      4.41 o
  -6  -3   3      148.52      141.92      3.09 o
  -5  -3   3      165.01      169.16      4.22 o
  -4  -3   3       68.10       57.19      4.17 o
  -3  -3   3     1891.87     1925.60     28.22 o
  -2  -3   3       16.04       10.04      3.51 o
  -1  -3   3      119.81      114.23      4.85 o
   0  -3   3     2213.94     2215.59     21.74 o
   1  -3   3      183.82      169.05      4.48 o
   2  -3   3     3776.57     3961.06      9.44 o
   3  -3   3        3.17        2.89      4.18 o
   4  -3   3      244.32      236.53      3.28 o
   5  -3   3      431.01      434.77      5.28 o
   6  -3   3        1.01        3.46      2.97 o
   7  -3   3      443.44      458.16     18.32 o
  -7  -2   3       22.75       28.29      4.17 o
  -6  -2   3      142.49      128.90      4.15 o
  -5  -2   3      634.76      656.31      4.34 o
  -4  -2   3      407.14      427.73      3.86 o
  -3  -2   3       49.48       43.16      3.47 o
  -2  -2   3     1445.78     1490.27     17.86 o
  -1  -2   3     1217.80     1257.96     24.92 o
   0  -2   3      121.66      114.14      5.35 o
   1  -2   3      321.41      312.58      5.13 o
   2  -2   3     1627.06     1719.27     16.45 o
   3  -2   3     2969.20     2969.39      7.26 o
   4  -2   3      348.00      317.86      5.71 o
   5  -2   3      864.91      880.54      8.91 o
   6  -2   3       31.71       31.64      2.67 o
   7  -2   3       48.69       60.98      2.85 o
  -7  -1   3      203.50      201.23      5.03 o
  -6  -1   3       32.97       37.14      2.91 o
  -5  -1   3      170.85      158.18      3.86 o
  -4  -1   3      372.25      362.58      3.91 o
  -3  -1   3       70.68       72.08      3.45 o
  -2  -1   3     1408.05     1422.51     12.11 o
  -1  -1   3     3055.91     3299.90     51.20 o
   0  -1   3      946.65      984.86     10.96 o
   1  -1   3     2126.17     2245.35     11.37 o
   2  -1   3       28.30       41.72      3.29 o
   3  -1   3     6712.58     6785.22     95.54 o
   4  -1   3       55.89       48.37      6.28 o
   5  -1   3      243.22      242.06      2.96 o
   6  -1   3      234.92      244.86      3.86 o
   7  -1   3       23.60       18.98      2.21 o
  -8   0   3        9.30       13.08      2.76 o
  -7   0   3       39.39       31.75      2.75 o
  -6   0   3      249.76      255.28      6.05 o
  -5   0   3        1.36        5.21      3.19 o
  -4   0   3     2570.50     2587.38     41.36 o
  -3   0   3      158.94      143.84      5.83 o
  -2   0   3     1023.30     1046.55     10.11 o
  -1   0   3    28539.24    26961.16    412.69 o
   0   0   3     1167.49     1109.41     22.26 o
   1   0   3     1693.86     1566.74     10.84 o
   2   0   3     3468.90     3496.48     29.37 o
   3   0   3      961.05      815.56      6.16 o
   4   0   3      810.62      792.49      8.72 o
   5   0   3       23.35       15.43      2.86 o
   6   0   3      492.28      488.94     11.96 o
   7   0   3       88.50       83.32      2.54 o
  -8   1   3       60.74       69.41     11.58 o
  -7   1   3        0.03        4.52      2.48 o
  -6   1   3      263.98      261.11      8.07 o
  -5   1   3      499.01      507.18     12.49 o
  -4   1   3       28.88       22.70      2.99 o
  -3   1   3     2151.24     2047.74     25.78 o
  -2   1   3        7.58       14.10      3.50 o
  -1   1   3      369.55      343.64     10.15 o
   0   1   3     1021.74      934.62     17.05 o
   1   1   3     3423.73     3416.01     24.11 o
   2   1   3     1209.21     1070.96      6.28 o
   3   1   3       94.57       87.41      2.64 o
   4   1   3     1339.70     1282.09     10.84 o
   5   1   3       53.39       56.95      2.20 o
   6   1   3       47.91       35.08      3.30 o
   7   1   3      390.07      417.19      4.51 o
  -8   2   3      138.74      143.15      9.10 o
  -7   2   3       25.31       34.46      3.85 o
  -6   2   3        0.77        1.48      5.25 o
  -5   2   3      924.53      926.29     16.56 o
  -4   2   3      278.07      269.37      3.76 o
  -3   2   3     2524.80     2497.19     30.44 o
  -2   2   3      161.10      121.33      4.14 o
  -1   2   3      519.76      485.88      7.39 o
   0   2   3     1638.00     1508.78      5.42 o
   1   2   3      191.75      230.66      3.14 o
   2   2   3     4369.54     4391.37     24.70 o
   3   2   3      961.98      983.78      8.74 o
   4   2   3       10.75       18.85      2.29 o
   5   2   3      553.92      573.41      9.05 o
   6   2   3       68.64       70.05      2.66 o
   7   2   3      215.24      198.84      3.93 o
  -8   3   3       36.96       33.61      3.55 o
  -7   3   3      325.76      348.38      4.18 o
  -6   3   3       61.41       68.16      2.72 o
  -5   3   3      495.45      481.83      3.65 o
  -4   3   3     1741.59     1695.81     23.10 o
  -3   3   3        6.22        3.95      3.08 o
  -2   3   3     3579.83     3401.04     88.47 o
  -1   3   3      183.42      194.10      4.76 o
   0   3   3     1978.19     1972.42     11.65 o
   1   3   3     1956.49     1744.42      4.64 o
   2   3   3       38.32       40.09      2.07 o
   3   3   3     2024.50     1975.14     11.36 o
   4   3   3      432.09      433.66      3.47 o
   5   3   3     1054.34     1060.62      8.21 o
   6   3   3      213.81      217.71      3.67 o
  -8   4   3       31.13       46.03      2.99 o
  -7   4   3      328.60      320.98      3.38 o
  -6   4   3       30.33       39.28      3.33 o
  -5   4   3        0.61       -0.20      3.23 o
  -4   4   3     1694.99     1668.78     22.07 o
  -3   4   3       47.06       49.24      3.03 o
  -2   4   3     1929.76     1830.51      9.54 o
  -1   4   3      564.45      522.98     13.40 o
   0   4   3       52.95       49.82      3.01 o
   1   4   3     1227.36     1231.89      5.42 o
   2   4   3     1376.63     1307.35     28.54 o
   3   4   3       68.37       67.12      3.04 o
   4   4   3       32.49       31.29      2.62 o
   5   4   3      104.89      102.10      2.65 o
   6   4   3       53.09       49.28      2.57 o
  -8   5   3      171.91      183.16      3.00 o
  -7   5   3       58.75       75.19      2.53 o
  -6   5   3       70.44       77.00      2.90 o
  -5   5   3      346.32      363.33      4.83 o
  -4   5   3       10.99       11.10      2.82 o
  -3   5   3      490.48      468.37     10.47 o
  -2   5   3      137.61      150.96      4.57 o
  -1   5   3      955.12      935.89     12.85 o
   0   5   3     1786.29     1694.43     22.20 o
   1   5   3      454.72      454.14      3.77 o
   2   5   3      690.08      685.54      3.63 o
   3   5   3       84.92       83.91      4.33 o
   4   5   3      351.35      353.04      3.64 o
   5   5   3      294.24      281.82      5.07 o
  -8   6   3       20.61       33.03      2.62 o
  -7   6   3       15.45       23.00      2.46 o
  -6   6   3      112.45      117.59      2.72 o
  -5   6   3      356.72      379.66      3.48 o
  -4   6   3      258.84      253.01      3.81 o
  -3   6   3      682.82      713.28      5.26 o
  -2   6   3      233.84      207.11      5.12 o
  -1   6   3      249.80      264.91      3.98 o
   0   6   3      275.85      250.96      3.73 o
   1   6   3       89.12       87.20      3.43 o
   2   6   3      862.32      834.28     13.66 o
   3   6   3       19.41       20.25      2.14 o
   4   6   3       12.21       14.10      2.98 o
   5   6   3      194.29      191.40      3.17 o
  -8   7   3        0.54        4.58      2.53 o
  -7   7   3       79.02       90.90      3.02 o
  -6   7   3        1.94        5.03      2.54 o
  -5   7   3       89.99       97.12      2.81 o
  -4   7   3      585.72      572.68      5.69 o
  -3   7   3      198.71      221.73      4.30 o
  -2   7   3      939.20      944.54     14.36 o
  -1   7   3      201.04      183.62      3.36 o
   0   7   3        2.84        7.04      2.54 o
   1   7   3       59.61       61.63      2.53 o
   2   7   3        7.60        8.74      2.34 o
   3   7   3      309.40      305.97      9.79 o
   4   7   3       45.07       51.52      6.82 o
  -7   8   3       62.65       66.12      2.88 o
  -6   8   3      310.31      318.71      6.35 o
  -5   8   3       18.58       18.70      2.93 o
  -4   8   3      116.81      119.32      3.33 o
  -3   8   3     1205.06     1190.19     12.58 o
  -2   8   3      282.17      289.36      4.00 o
  -1   8   3      202.64      195.96      3.23 o
   0   8   3      187.04      185.98      3.17 o
   1   8   3       12.60       18.61      2.71 o
   2   8   3      324.69      339.53      4.97 o
   3   8   3       31.66       34.64      2.52 o
   4   8   3      215.52      200.81      6.80 o
  -7   9   3       45.07       36.38      2.89 o
  -6   9   3       13.52       18.69      2.49 o
  -5   9   3      117.55      121.20      4.12 o
  -4   9   3       25.01       27.61      2.99 o
  -3   9   3        8.61        9.05      2.92 o
  -2   9   3        4.98        5.68      2.81 o
  -1   9   3        6.34        9.94      2.51 o
   0   9   3        3.39        9.32      2.68 o
   1   9   3       38.98       36.32      2.62 o
   2   9   3      491.16      495.06     10.98 o
   3   9   3      134.81      146.00      5.12 o
  -7  10   3       20.04       24.00      2.78 o
  -6  10   3       22.61       23.32      2.74 o
  -5  10   3      275.19      271.44      3.70 o
  -4  10   3        5.69        9.44      2.81 o
  -3  10   3       16.58       19.90      2.88 o
  -2  10   3      803.28      804.37      6.41 o
  -1  10   3       61.12       69.70      3.01 o
   0  10   3      107.87      108.79      2.65 o
   1  10   3      200.56      203.67      2.85 o
   2  10   3       18.46       22.17      2.37 o
  -6  11   3       34.11       38.27      2.88 o
  -5  11   3       10.01        9.36      2.98 o
  -4  11   3      581.40      609.48      9.92 o
  -3  11   3       76.47       77.87      2.98 o
  -2  11   3       24.65       28.37      2.84 o
  -1  11   3      395.69      399.61      5.28 o
   0  11   3       10.59       16.48      3.80 o
   1  11   3      147.93      159.41      2.72 o
  -5  12   3       81.39       82.56      3.66 o
  -4  12   3       56.87       62.57      3.16 o
  -3  12   3      193.31      204.26      3.25 o
  -2  12   3       13.58        8.36      2.52 o
  -1  12   3       66.60       67.33      2.96 o
   0  12   3       38.50       41.64      2.54 o
  -3  13   3       93.57       88.93      2.98 o
  -2  13   3       29.68       26.87      2.53 o
   1 -13   4       54.55       55.45      2.90 o
   2 -13   4      131.92      136.48      6.75 o
   3 -13   4        5.69       11.50      2.80 o
   4 -13   4      122.35      109.39      8.70 o
  -1 -12   4      165.73      137.73      3.02 o
   0 -12   4      198.75      197.62      5.32 o
   1 -12   4        1.44        2.77      2.70 o
   2 -12   4      421.48      416.46      4.58 o
   3 -12   4      126.51      126.29      7.48 o
   4 -12   4      379.48      383.74     30.57 o
   5 -12   4       10.20       14.46      2.78 o
  -2 -11   4      173.68      152.50      6.05 o
  -1 -11   4       13.23       12.17      2.72 o
   0 -11   4      598.51      596.01     14.41 o
   1 -11   4      211.42      208.28      3.42 o
   2 -11   4       44.42       44.74      3.48 o
   3 -11   4      351.30      346.98     12.86 o
   4 -11   4       39.29       36.95      3.93 o
   5 -11   4       34.71       37.01      3.05 o
   6 -11   4       29.48       27.81      4.87 o
  -3 -10   4       16.81       23.31      2.76 o
  -2 -10   4      177.87      175.52      3.25 o
  -1 -10   4      311.51      287.25      3.54 o
   0 -10   4       36.01       42.38      4.46 o
   1 -10   4       33.85       28.73      2.98 o
   2 -10   4      173.13      169.75      6.45 o
   3 -10   4       46.57       55.85      4.66 o
   4 -10   4      182.09      212.66     10.67 o
   5 -10   4      294.47      281.40     18.80 o
   6 -10   4      176.65      159.46     16.24 o
  -4  -9   4      169.24      158.70      5.64 o
  -3  -9   4       28.11       27.50      2.89 o
  -2  -9   4      138.51      132.64      3.08 o
  -1  -9   4     1251.12     1275.33     19.21 o
   0  -9   4       21.67       26.41      3.48 o
   1  -9   4      809.73      820.94     20.09 o
   2  -9   4      214.48      219.57     10.22 o
   3  -9   4       11.48       12.47      2.84 o
   4  -9   4      981.58      974.96     26.98 o
   5  -9   4       10.82        9.70      3.09 o
   6  -9   4      348.81      320.82     13.08 o
   7  -9   4        5.12        9.54      8.02 o
  -5  -8   4       38.60       37.98      2.91 o
  -4  -8   4       42.74       31.05      2.33 o
  -3  -8   4      418.76      406.70      3.89 o
  -2  -8   4        0.27        2.81      3.58 o
  -1  -8   4      521.33      497.10      9.13 o
   0  -8   4      206.79      203.83      3.77 o
   1  -8   4       59.58       67.20      4.25 o
   2  -8   4     1171.92     1167.67      8.31 o
   3  -8   4      235.95      240.35      4.14 o
   4  -8   4       85.20       88.21      2.91 o
   5  -8   4      220.37      223.95      4.37 o
   6  -8   4      192.11      176.45      2.83 o
   7  -8   4       25.89       28.42      2.39 o
  -5  -7   4       79.87       66.47      2.77 o
  -4  -7   4      156.80      178.04      2.77 o
  -3  -7   4      541.12      512.00      3.84 o
  -2  -7   4      135.57      126.76      7.37 o
  -1  -7   4      189.03      195.50      3.74 o
   0  -7   4     1096.06     1036.33      7.26 o
   1  -7   4      240.46      259.90      9.61 o
   2  -7   4      282.23      267.55      3.94 o
   3  -7   4      984.43     1016.60      5.40 o
   4  -7   4      113.39      117.97      3.21 o
   5  -7   4      229.24      234.10      4.59 o
   6  -7   4       97.93       97.82      2.58 o
   7  -7   4       26.60       24.76      2.69 o
  -6  -6   4       16.63       27.34      2.59 o
  -5  -6   4       88.60       87.07      5.30 o
  -4  -6   4       38.39       40.26      4.88 o
  -3  -6   4      102.64      117.75      4.39 o
  -2  -6   4     1199.25     1203.45      5.51 o
  -1  -6   4      614.46      603.93      4.67 o
   0  -6   4      294.25      274.70      4.54 o
   1  -6   4      794.33      794.38     12.43 o
   2  -6   4       10.62       12.91      4.48 o
   3  -6   4      339.72      312.28      4.03 o
   4  -6   4       52.59       57.45      3.11 o
   5  -6   4      722.87      710.67      4.03 o
   6  -6   4      303.29      293.06      3.09 o
   7  -6   4       12.85       15.36      4.18 o
  -6  -5   4        1.97        5.91      2.53 o
  -5  -5   4      221.50      204.31      5.67 o
  -4  -5   4      174.60      179.13      3.97 o
  -3  -5   4      790.60      744.46      4.50 o
  -2  -5   4      981.02      987.54     15.81 o
  -1  -5   4     1646.12     1691.64     10.92 o
   0  -5   4      665.16      673.59      9.30 o
   1  -5   4      314.60      315.84      4.30 o
   2  -5   4      107.60       82.18      3.32 o
   3  -5   4        0.56        4.20      2.92 o
   4  -5   4      187.62      181.74      4.51 o
   5  -5   4       66.36       69.80      3.97 o
   6  -5   4      239.29      229.13      3.12 o
   7  -5   4       88.76       87.10      2.81 o
  -6  -4   4      134.20      139.76      8.20 o
  -5  -4   4      576.59      605.11      3.83 o
  -4  -4   4       10.96        8.90      2.95 o
  -3  -4   4      789.61      796.24      4.64 o
  -2  -4   4     1560.84     1671.27     19.20 o
  -1  -4   4     1369.21     1347.89     11.19 o
   0  -4   4      142.34      112.53      4.09 o
   1  -4   4      172.95      184.43      4.34 o
   2  -4   4     1514.66     1543.12     11.59 o
   3  -4   4      156.28      167.41      3.24 o
   4  -4   4      364.97      369.50      3.70 o
   5  -4   4     1171.64     1162.73      6.05 o
   6  -4   4        3.79        7.40      2.62 o
   7  -4   4      152.59      149.13      2.71 o
  -7  -3   4       22.85       23.84      2.64 o
  -6  -3   4       41.73       42.02      2.77 o
  -5  -3   4      227.12      240.80     10.67 o
  -4  -3   4      447.17      447.24      7.07 o
  -3  -3   4      114.23      118.99      5.82 o
  -2  -3   4     1776.43     1765.48     10.56 o
  -1  -3   4      136.36      133.04      4.39 o
   0  -3   4      121.83      169.87      5.91 o
   1  -3   4      290.40      284.99      4.26 o
   2  -3   4        5.70        6.75      3.16 o
   3  -3   4     1467.24     1529.09      8.22 o
   4  -3   4       93.30       86.50      7.18 o
   5  -3   4       31.37       31.13      2.67 o
   6  -3   4      624.27      635.69      3.85 o
   7  -3   4       62.79       60.60      2.41 o
  -7  -2   4       62.55       69.64      2.72 o
  -6  -2   4       57.05       62.79      2.76 o
  -5  -2   4       79.96       86.97      3.05 o
  -4  -2   4      374.49      357.88      4.13 o
  -3  -2   4       98.71       99.90      3.46 o
  -2  -2   4      749.13      684.91      5.95 o
  -1  -2   4      236.35      214.47      5.50 o
   0  -2   4        8.15       15.53      4.39 o
   1  -2   4      120.64      115.04      3.87 o
   2  -2   4      118.89      109.91      3.51 o
   3  -2   4      180.17      169.36      9.69 o
   4  -2   4      521.44      551.57      3.78 o
   5  -2   4      325.10      321.21      7.04 o
   6  -2   4      399.51      398.42      3.37 o
   7  -2   4       57.33       62.02      2.18 o
  -7  -1   4        1.60        1.77      2.48 o
  -6  -1   4      316.04      317.92      3.25 o
  -5  -1   4       56.57       52.04      2.88 o
  -4  -1   4      252.73      254.33      3.67 o
  -3  -1   4      978.81      990.16     24.38 o
  -2  -1   4       58.99       65.59      4.98 o
  -1  -1   4    13186.04    13023.68     76.35 o
   0  -1   4        5.82        5.97      5.11 o
   1  -1   4      318.65      343.71      7.25 o
   2  -1   4     4506.52     4744.71     13.39 o
   3  -1   4       93.83      101.23      4.90 o
   4  -1   4     1568.22     1590.10     26.24 o
   5  -1   4       47.44       45.26      2.67 o
   6  -1   4       61.79       58.61      2.24 o
   7  -1   4      123.40      129.76      2.40 o
  -7   0   4        0.50        4.09      2.41 o
  -6   0   4      116.78      123.10      2.96 o
  -5   0   4      448.68      435.06      3.96 o
  -4   0   4       67.76       86.98      3.56 o
  -3   0   4      458.96      459.78      6.61 o
  -2   0   4     2674.90     2869.44     35.22 o
  -1   0   4     1151.21     1207.66     17.34 o
   0   0   4        6.99       10.95      5.05 o
   1   0   4      278.05      289.73      7.40 o
   2   0   4      313.30      318.29      5.67 o
   3   0   4        7.26        5.88      2.27 o
   4   0   4      429.30      461.16      8.51 o
   5   0   4      624.06      588.21      8.24 o
   6   0   4      320.53      310.23      6.12 o
   7   0   4       13.10       16.17      2.15 o
  -8   1   4        8.09        8.37      2.49 o
  -7   1   4       26.03       26.38      2.43 o
  -6   1   4       13.54       17.10      2.49 o
  -5   1   4      745.22      768.79     21.59 o
  -4   1   4      777.11      820.38     17.29 o
  -3   1   4       53.17       51.09      3.19 o
  -2   1   4     1521.29     1519.94     31.77 o
  -1   1   4     3698.61     3755.60     58.68 o
   0   1   4     2643.92     2782.05     44.58 o
   1   1   4      575.25      681.53      4.15 o
   2   1   4       29.46       42.23      2.78 o
   3   1   4     1040.34      933.72      9.17 o
   4   1   4      305.23      289.05      5.83 o
   5   1   4      244.81      245.50      3.23 o
   6   1   4      201.02      212.57      3.19 o
   7   1   4        0.29       -0.72      2.51 o
  -8   2   4        0.93        0.87      2.65 o
  -7   2   4       90.59       84.04      9.47 o
  -6   2   4       33.21       32.33      3.07 o
  -5   2   4        0.12        3.89      3.30 o
  -4   2   4      990.02     1042.45     18.28 o
  -3   2   4     1107.38     1030.36     21.74 o
  -2   2   4     2376.86     2368.97     34.48 o
  -1   2   4      889.66      832.15     13.95 o
   0   2   4        5.43        2.17      2.56 o
   1   2   4      111.05       70.92      2.57 o
   2   2   4      691.62      591.03      3.50 o
   3   2   4      258.83      242.99      4.30 o
   4   2   4      673.56      646.10      4.13 o
   5   2   4        0.46        3.59      2.14 o
   6   2   4      316.76      334.05      4.68 o
  -8   3   4       20.48       22.53      2.58 o
  -7   3   4      135.72      130.82      5.27 o
  -6   3   4      207.90      203.55      3.16 o
  -5   3   4      643.22      628.91     12.47 o
  -4   3   4      297.09      308.65      5.20 o
  -3   3   4     1092.94     1044.32     21.55 o
  -2   3   4       25.54       20.21      4.09 o
  -1   3   4       45.15       32.41      2.75 o
   0   3   4      459.81      389.51      4.86 o
   1   3   4       55.63       56.90      2.31 o
   2   3   4     1712.85     1607.86     19.07 o
   3   3   4      723.36      693.10      6.91 o
   4   3   4      518.14      478.97      5.27 o
   5   3   4      124.77      131.09      5.36 o
   6   3   4       66.40       63.04      3.55 o
  -8   4   4      243.31      214.57      3.59 o
  -7   4   4      368.14      374.02     10.38 o
  -6   4   4      130.38      125.43      4.43 o
  -5   4   4      572.48      544.96      9.03 o
  -4   4   4      897.16      884.66     13.39 o
  -3   4   4      432.98      399.78      9.40 o
  -2   4   4     1090.84      969.00      6.99 o
  -1   4   4       15.86       20.46      3.39 o
   0   4   4     1277.47     1202.86     10.62 o
   1   4   4       61.97       44.91      2.25 o
   2   4   4      794.96      735.79      9.46 o
   3   4   4     1706.69     1697.44      5.43 o
   4   4   4      522.89      509.21      3.61 o
   5   4   4       55.08       52.30      3.88 o
   6   4   4       22.38       26.54      3.27 o
  -8   5   4        2.49        2.66      2.63 o
  -7   5   4       25.03       24.71      2.91 o
  -6   5   4        8.35        7.89      2.42 o
  -5   5   4       77.28       72.08      2.93 o
  -4   5   4      340.18      293.77      7.82 o
  -3   5   4        3.74        5.50      3.91 o
  -2   5   4     1332.25     1168.64      7.07 o
  -1   5   4     1429.68     1435.26     39.15 o
   0   5   4        2.87        3.23      2.59 o
   1   5   4     2107.56     2012.61     12.76 o
   2   5   4       89.59       85.88      3.23 o
   3   5   4       78.89       79.80      3.40 o
   4   5   4       26.29       34.16      4.98 o
   5   5   4       26.15       25.84      2.63 o
  -8   6   4        9.51       18.17      2.58 o
  -7   6   4       52.37       46.18      2.67 o
  -6   6   4      102.77      109.71      2.96 o
  -5   6   4        3.95        9.01      2.83 o
  -4   6   4      350.33      334.90      9.70 o
  -3   6   4     1376.07     1380.88      7.84 o
  -2   6   4      236.20      221.01      4.54 o
  -1   6   4      956.21      845.80     20.62 o
   0   6   4       27.58       31.15      2.62 o
   1   6   4      812.36      808.97     24.23 o
   2   6   4       16.35       19.45      2.27 o
   3   6   4        8.51        8.86      3.94 o
   4   6   4      403.35      427.55      3.65 o
   5   6   4       25.74       32.42      4.30 o
  -8   7   4      116.42      120.41      2.88 o
  -7   7   4       30.25       26.28      2.59 o
  -6   7   4      121.89      116.05      2.82 o
  -5   7   4      776.65      813.28     12.41 o
  -4   7   4        0.33        0.17      3.47 o
  -3   7   4     1906.93     1821.93      7.95 o
  -2   7   4        5.65        4.10      3.60 o
  -1   7   4     1057.85     1084.78     15.17 o
   0   7   4       28.11       27.43      2.58 o
   1   7   4      197.08      195.21      2.96 o
   2   7   4     1287.82     1287.00     18.87 o
   3   7   4       15.78       21.18      2.99 o
   4   7   4       85.59       82.35      3.80 o
  -7   8   4      153.04      161.32      3.98 o
  -6   8   4       29.75       29.92      2.99 o
  -5   8   4      333.82      344.89      8.02 o
  -4   8   4      818.77      829.64      5.94 o
  -3   8   4      109.70      115.87      4.02 o
  -2   8   4       35.18       40.35      3.21 o
  -1   8   4       49.55       42.21      2.81 o
   0   8   4       73.94       82.69      2.73 o
   1   8   4      315.40      338.70     10.35 o
   2   8   4       60.82       65.43      4.44 o
   3   8   4      404.27      438.91     11.18 o
   4   8   4        0.73        3.09      2.46 o
  -7   9   4      195.40      193.50      5.60 o
  -6   9   4       75.21       79.59      3.49 o
  -5   9   4       74.82       77.06      3.58 o
  -4   9   4       58.49       64.71      3.71 o
  -3   9   4        0.07        1.90      3.30 o
  -2   9   4      984.39      990.87     11.46 o
  -1   9   4      498.50      516.03      3.79 o
   0   9   4       64.88       63.52      2.62 o
   1   9   4      502.72      518.06      4.42 o
   2   9   4      106.88      102.25      2.32 o
   3   9   4      219.74      211.72      6.10 o
  -6  10   4      205.21      212.54      4.81 o
  -5  10   4        0.20       -3.55      3.60 o
  -4  10   4       18.12       21.37      3.49 o
  -3  10   4      272.91      289.57      4.29 o
  -2  10   4       48.70       55.23      3.29 o
  -1  10   4      619.88      638.10      9.03 o
   0  10   4       75.18       81.07      2.60 o
   1  10   4      174.28      192.72      3.12 o
   2  10   4       57.40       54.84      2.57 o
  -6  11   4       22.19       25.27      4.18 o
  -5  11   4      185.95      197.14      3.93 o
  -4  11   4        0.57        6.22      3.36 o
  -3  11   4      389.29      389.38      4.62 o
  -2  11   4      271.06      271.21      7.90 o
  -1  11   4      112.61      119.52      3.32 o
   0  11   4       59.45       56.51      2.51 o
   1  11   4       16.60       17.05      2.43 o
  -5  12   4      173.31      178.79      4.51 o
  -4  12   4      119.59      130.55      3.85 o
  -3  12   4      207.10      214.11      3.99 o
  -2  12   4      275.93      270.02      7.46 o
  -1  12   4        0.14       -0.08      2.45 o
   1 -13   5        6.38       12.37      2.70 o
   2 -13   5      177.58      165.06      7.81 o
   3 -13   5       73.48       64.22     10.67 o
  -1 -12   5       29.17       33.26      3.35 o
   0 -12   5       67.33       57.45      2.81 o
   1 -12   5      162.70      167.28      7.45 o
   2 -12   5       12.58       14.48      4.50 o
   3 -12   5      380.80      381.79      7.03 o
   4 -12   5        3.63        0.22      3.02 o
   5 -12   5       87.74       92.69      5.84 o
  -2 -11   5        0.93        1.55      2.70 o
  -1 -11   5      349.44      342.27     11.81 o
   0 -11   5        0.15        6.19      2.99 o
   1 -11   5      163.56      159.64      3.27 o
   2 -11   5      121.90      123.57      4.79 o
   3 -11   5      115.39      131.66      5.50 o
   4 -11   5       12.96       12.03      2.94 o
   5 -11   5       25.46       27.49      6.74 o
   6 -11   5      118.12      112.62      4.40 o
  -3 -10   5       75.42       83.98      3.81 o
  -2 -10   5        3.16       -0.08      5.72 o
  -1 -10   5      363.51      374.86     11.63 o
   0 -10   5      211.32      225.66      3.60 o
   1 -10   5      792.06      781.40     18.04 o
   2 -10   5       27.83       29.21      3.16 o
   3 -10   5      242.04      244.19      3.46 o
   4 -10   5      285.11      271.37     11.98 o
   5 -10   5      202.10      190.18      9.74 o
   6 -10   5        0.09       -2.50      2.63 o
  -4  -9   5       34.73       30.62      2.72 o
  -3  -9   5       27.58       24.49      2.99 o
  -2  -9   5       79.53       81.38      8.97 o
  -1  -9   5       57.08       64.29      4.36 o
   0  -9   5      127.04      129.55      3.69 o
   1  -9   5        0.78        3.30      5.17 o
   2  -9   5        1.56       -0.56      4.19 o
   3  -9   5      579.14      592.48      8.66 o
   4  -9   5       45.79       50.63      3.46 o
   5  -9   5      445.38      455.58     24.15 o
   6  -9   5       38.62       39.81      2.79 o
  -4  -8   5      121.40      118.87     13.34 o
  -3  -8   5       91.71       94.07      2.97 o
  -2  -8   5      356.61      360.88      3.63 o
  -1  -8   5       68.45       76.70      5.10 o
   0  -8   5        3.45        8.68      4.94 o
   1  -8   5     1212.04     1213.36      5.54 o
   2  -8   5        0.15        3.92      6.13 o
   3  -8   5      222.62      224.54      4.88 o
   4  -8   5      585.04      587.29      5.17 o
   5  -8   5      264.41      257.91      3.93 o
   6  -8   5       41.07       39.80      2.47 o
   7  -8   5        4.28        1.43      2.94 o
  -5  -7   5       42.26       33.32      2.89 o
  -4  -7   5       50.21       35.27      3.30 o
  -3  -7   5       10.04        7.52      3.48 o
  -2  -7   5        5.19        0.68      3.13 o
  -1  -7   5      662.26      645.09     16.20 o
   0  -7   5      400.79      383.46      6.68 o
   1  -7   5      573.82      556.64      4.84 o
   2  -7   5     1087.06     1111.73     10.41 o
   3  -7   5       15.08       13.83      3.01 o
   4  -7   5      124.95      129.61      6.57 o
   5  -7   5        6.24        9.27      4.59 o
   6  -7   5        6.55        7.89      6.70 o
   7  -7   5       61.04       58.55      2.70 o
  -6  -6   5        1.31       14.65      5.47 o
  -5  -6   5       37.23       36.56      2.77 o
  -4  -6   5        1.16        0.15      2.65 o
  -3  -6   5       70.40       63.58      3.11 o
  -2  -6   5      303.36      297.98      3.75 o
  -1  -6   5      637.23      645.30      4.59 o
   0  -6   5     1768.94     1766.17     44.90 o
   1  -6   5      156.81      158.29      3.70 o
   2  -6   5      698.55      657.89      4.57 o
   3  -6   5      361.39      358.05      6.53 o
   4  -6   5       30.19       31.89      3.37 o
   5  -6   5      394.15      388.04      4.48 o
   6  -6   5        2.22        1.93      7.36 o
   7  -6   5      103.03      108.34      2.61 o
  -6  -5   5       86.19       65.57      6.70 o
  -5  -5   5       67.76       70.77      3.38 o
  -4  -5   5      357.49      366.71      3.58 o
  -3  -5   5      320.05      314.62      3.73 o
  -2  -5   5     2802.03     2879.82      9.96 o
  -1  -5   5       22.02       24.46      3.70 o
   0  -5   5      759.44      739.80      7.45 o
   1  -5   5       58.10       85.41      4.10 o
   2  -5   5      260.66      253.27      3.63 o
   3  -5   5      370.56      376.92      4.02 o
   4  -5   5       31.84       40.22      2.79 o
   5  -5   5     1831.18     1814.85     28.33 o
   6  -5   5       51.44       44.83      3.34 o
   7  -5   5       12.99       13.35      3.03 o
  -6  -4   5       83.04       85.44      6.49 o
  -5  -4   5        9.33        2.83      2.92 o
  -4  -4   5      581.44      594.96      6.75 o
  -3  -4   5       38.34       35.19      3.28 o
  -2  -4   5      580.30      593.74      5.01 o
  -1  -4   5      520.06      480.33      5.16 o
   0  -4   5      163.47      150.40      4.87 o
   1  -4   5     2431.55     2505.91      9.65 o
   2  -4   5     2014.07     2158.75      6.50 o
   3  -4   5      416.90      425.71      3.88 o
   4  -4   5      803.54      785.88      4.13 o
   5  -4   5      140.63      136.83      2.83 o
   6  -4   5      401.72      409.97      3.27 o
   7  -4   5        0.34        1.72      2.62 o
  -7  -3   5       24.79       30.74      3.49 o
  -6  -3   5      378.55      393.99      6.13 o
  -5  -3   5        0.16        3.84      2.69 o
  -4  -3   5      147.17      136.33      4.59 o
  -3  -3   5      546.20      555.00      4.86 o
  -2  -3   5      179.86      194.80      4.36 o
  -1  -3   5     1405.53     1297.43     28.85 o
   0  -3   5     1145.28     1257.16     12.24 o
   1  -3   5     1129.58     1137.97      5.63 o
   2  -3   5     2816.73     2857.09      7.37 o
   3  -3   5       64.38       73.31      2.97 o
   4  -3   5      246.26      234.67      3.15 o
   5  -3   5       65.28       65.36      2.83 o
   6  -3   5      328.12      315.08      4.17 o
   7  -3   5       17.86       20.06      2.44 o
  -7  -2   5       10.39       14.83      3.37 o
  -6  -2   5      224.14      216.92      3.93 o
  -5  -2   5      133.93      158.09      3.61 o
  -4  -2   5        4.13        2.54      3.25 o
  -3  -2   5      414.20      404.99      4.66 o
  -2  -2   5      397.13      367.99      4.75 o
  -1  -2   5     2260.60     2390.52     37.36 o
   0  -2   5     2788.98     3020.95      9.08 o
   1  -2   5       16.33       14.15      3.28 o
   2  -2   5     2214.07     2209.43     11.91 o
   3  -2   5      618.33      638.95      5.98 o
   4  -2   5      661.42      644.70      4.79 o
   5  -2   5      117.00      120.43      2.64 o
   6  -2   5        1.23        6.59      2.34 o
   7  -2   5      152.08      155.38      4.48 o
  -7  -1   5       65.64       74.10      2.94 o
  -6  -1   5        0.43        3.87      2.52 o
  -5  -1   5      373.79      378.74      4.01 o
  -4  -1   5        1.49        7.01      2.77 o
  -3  -1   5      104.91      104.98      3.02 o
  -2  -1   5     6719.31     6984.14     21.30 o
  -1  -1   5      194.80      205.31      5.57 o
   0  -1   5     1841.31     1835.88     23.49 o
   1  -1   5     1233.29     1240.38     15.84 o
   2  -1   5       15.83       27.94      4.46 o
   3  -1   5      669.20      624.20     13.90 o
   4  -1   5       25.36       29.64      2.82 o
   5  -1   5      511.04      473.63      7.24 o
   6  -1   5      201.71      202.95      3.99 o
   7  -1   5        0.55        0.49      2.20 o
  -7   0   5       75.52       81.54      2.72 o
  -6   0   5       34.31       41.81      2.60 o
  -5   0   5      151.24      141.69      3.64 o
  -4   0   5      708.47      714.72      5.05 o
  -3   0   5        9.30        4.38      2.99 o
  -2   0   5     4945.58     5093.48     39.53 o
  -1   0   5     7866.29     7654.20     70.65 o
   0   0   5     1856.42     1877.09      8.09 o
   1   0   5      482.11      480.24      4.34 o
   2   0   5      756.00      756.55      9.98 o
   3   0   5      394.25      377.33      5.70 o
   4   0   5       75.15       75.74      2.30 o
   5   0   5       18.53       18.79      2.47 o
   6   0   5       86.02       81.04      2.15 o
   7   0   5       38.19       37.94      2.17 o
  -8   1   5        1.93        7.90      5.80 o
  -7   1   5        2.90        3.36      2.82 o
  -6   1   5      176.72      195.27      9.30 o
  -5   1   5      204.88      207.97     11.77 o
  -4   1   5      681.01      659.96      4.98 o
  -3   1   5      413.35      388.03      4.00 o
  -2   1   5      170.83      222.01      4.97 o
  -1   1   5     1690.93     1615.05     28.97 o
   0   1   5      286.38      268.46      3.60 o
   1   1   5     1410.06     1384.00     14.32 o
   2   1   5        5.65       18.78      2.45 o
   3   1   5      381.04      392.63      7.62 o
   4   1   5      416.69      421.28      6.53 o
   5   1   5      199.77      197.05      4.23 o
   6   1   5        6.57        4.63      2.23 o
  -8   2   5        5.08       14.57      3.30 o
  -7   2   5       14.79       20.35      4.24 o
  -6   2   5      224.68      217.54      6.44 o
  -5   2   5      289.21      301.14      4.28 o
  -4   2   5       85.18       94.30      3.07 o
  -3   2   5     1094.01     1066.23     14.28 o
  -2   2   5     1523.47     1549.94     18.60 o
  -1   2   5      848.91      864.25      9.55 o
   0   2   5      260.66      210.42      2.79 o
   1   2   5       20.71       28.92      2.45 o
   2   2   5       18.89       12.30      2.43 o
   3   2   5      835.38      808.35     11.99 o
   4   2   5       98.46       90.00      2.37 o
   5   2   5      590.16      600.50     10.72 o
   6   2   5        2.13        4.93      2.10 o
  -8   3   5      112.24      109.72      3.07 o
  -7   3   5      164.70      185.24      6.42 o
  -6   3   5       10.31       10.44      3.23 o
  -5   3   5      471.70      469.53     10.80 o
  -4   3   5      721.51      753.50     15.45 o
  -3   3   5      614.42      621.31      4.99 o
  -2   3   5     1142.51     1113.19      9.28 o
  -1   3   5       27.72       22.00      2.55 o
   0   3   5       71.75       45.07      2.33 o
   1   3   5     1251.41     1271.30     11.26 o
   2   3   5        6.87        6.58      2.96 o
   3   3   5      754.55      727.58      5.50 o
   4   3   5       22.43       21.36      2.80 o
   5   3   5      319.82      300.60      3.60 o
   6   3   5        2.15        6.26      2.38 o
  -8   4   5       62.00       64.27      4.76 o
  -7   4   5        2.65        6.77      4.54 o
  -6   4   5       15.34       13.42      2.54 o
  -5   4   5       24.43       24.75      2.81 o
  -4   4   5      109.52      112.44      3.27 o
  -3   4   5       75.27       84.93      3.85 o
  -2   4   5        7.81       11.33      3.91 o
  -1   4   5     6434.26     6528.90     26.89 o
   0   4   5      132.25      157.75      2.46 o
   1   4   5      489.56      470.39      4.06 o
   2   4   5     1555.55     1483.95     18.93 o
   3   4   5       10.89       14.58      2.60 o
   4   4   5       62.69       62.79      2.45 o
   5   4   5       33.02       35.42      3.44 o
  -8   5   5       47.26       50.40      2.91 o
  -7   5   5       24.76       29.87      2.48 o
  -6   5   5      254.99      269.88      6.46 o
  -5   5   5       14.71       18.83      2.96 o
  -4   5   5        1.00        0.35      3.12 o
  -3   5   5     2168.09     2079.52      8.72 o
  -2   5   5      373.67      388.94      5.75 o
  -1   5   5      235.36      222.93      5.01 o
   0   5   5      617.95      586.29      7.44 o
   1   5   5      397.78      402.34      4.36 o
   2   5   5        4.63        8.49      2.24 o
   3   5   5        9.37       11.47      3.04 o
   4   5   5      145.84      135.10      8.48 o
   5   5   5      153.25      152.12      5.60 o
  -8   6   5        8.83       11.82      2.67 o
  -7   6   5        7.56        6.96      2.49 o
  -6   6   5       43.03       44.77      2.87 o
  -5   6   5      230.34      226.94      3.83 o
  -4   6   5      179.78      163.45      4.32 o
  -3   6   5     1036.94     1009.81      6.41 o
  -2   6   5     1022.49      954.23      6.46 o
  -1   6   5        7.90       11.97      3.00 o
   0   6   5      668.43      667.58     11.85 o
   1   6   5       33.65       38.14      2.70 o
   2   6   5       77.49       74.57      2.47 o
   3   6   5      365.04      371.48      3.50 o
   4   6   5       32.40       42.35      2.75 o
  -7   7   5       30.70       30.82      2.65 o
  -6   7   5       25.01       25.22      2.93 o
  -5   7   5      182.97      176.87      3.99 o
  -4   7   5      665.89      611.85      5.47 o
  -3   7   5       49.28       46.53      3.82 o
  -2   7   5     1566.70     1574.33      7.70 o
  -1   7   5       31.55       28.95      3.83 o
   0   7   5       46.52       40.26      2.88 o
   1   7   5      844.94      870.05     11.56 o
   2   7   5      337.65      339.99     10.96 o
   3   7   5      271.11      271.08      3.84 o
   4   7   5      117.37      124.82      4.22 o
  -7   8   5      104.34       96.50      3.22 o
  -6   8   5      165.50      159.27      3.91 o
  -5   8   5        0.05        8.50      4.02 o
  -4   8   5      524.24      511.11      5.06 o
  -3   8   5      227.72      221.89      4.29 o
  -2   8   5      165.91      170.27      4.13 o
  -1   8   5       86.24       89.31      2.92 o
   0   8   5      286.07      287.75      3.15 o
   1   8   5      590.88      587.29      4.75 o
   2   8   5      408.75      414.59      3.53 o
   3   8   5       78.69       70.98      2.27 o
  -7   9   5       10.58       11.98      3.03 o
  -6   9   5      260.71      251.43      4.18 o
  -5   9   5       39.02       50.60      3.38 o
  -4   9   5       26.64       30.23      4.21 o
  -3   9   5       18.38       17.08      3.49 o
  -2   9   5      580.53      589.68      5.03 o
  -1   9   5      334.04      339.87      3.49 o
   0   9   5      278.88      304.99      3.20 o
   1   9   5        2.40        3.10      2.11 o
   2   9   5      139.73      139.22      2.46 o
  -6  10   5      120.88      119.00      4.57 o
  -5  10   5       32.48       33.61      4.18 o
  -4  10   5       62.84       79.29      4.43 o
  -3  10   5      106.44      114.22      4.51 o
  -2  10   5     1178.42     1222.35      7.04 o
  -1  10   5       79.45       75.62      3.04 o
   0  10   5      211.99      211.34      2.89 o
   1  10   5       81.79       75.88      2.33 o
   2  10   5       43.52       41.03      2.46 o
  -5  11   5        7.97        7.37      4.18 o
  -4  11   5      436.77      471.75      5.03 o
  -3  11   5       12.15       12.68      3.30 o
  -2  11   5      275.19      293.81      5.47 o
  -1  11   5      230.46      220.83      7.16 o
   0  11   5       56.07       62.43      2.55 o
  -4  12   5       81.01       83.83      3.82 o
  -3  12   5      148.68      149.26      3.88 o
  -2  12   5        1.83       -0.25      3.33 o
  -1  12   5       46.11       40.72      2.79 o
   2 -13   6       36.36       30.94      6.96 o
  -1 -12   6      101.83      101.18      6.08 o
   0 -12   6       77.77       83.34      3.86 o
   1 -12   6      113.54      106.73      3.25 o
   2 -12   6      303.92      287.32     12.00 o
   3 -12   6        0.25       -4.28      3.02 o
   4 -12   6       51.61       50.97      4.84 o
  -2 -11   6      217.62      210.19      3.72 o
  -1 -11   6       37.11       30.37      3.78 o
   0 -11   6      110.21      113.42     10.89 o
   1 -11   6       18.90       18.87      2.92 o
   2 -11   6      196.04      193.80      3.59 o
   3 -11   6       10.76       18.07      2.94 o
   4 -11   6        0.10        1.93      3.01 o
   5 -11   6       25.71       31.34      2.85 o
  -3 -10   6        0.30       -1.15      2.64 o
  -2 -10   6       91.62       98.51      3.02 o
  -1 -10   6      244.73      257.62      3.60 o
   0 -10   6      223.63      223.42      3.49 o
   1 -10   6        3.41        7.54      2.88 o
   2 -10   6        8.89       10.55      2.89 o
   3 -10   6        3.62        8.30      3.15 o
   4 -10   6      111.92      105.77      3.30 o
   5 -10   6      151.43      150.15      3.36 o
   6 -10   6      195.07      179.73      4.48 o
  -4  -9   6      118.90      122.75     13.28 o
  -3  -9   6        0.49        1.44      2.61 o
  -2  -9   6       73.69       75.91      3.75 o
  -1  -9   6      132.09      143.59      7.87 o
   0  -9   6      297.85      308.23      3.69 o
   1  -9   6      281.91      292.92      6.17 o
   2  -9   6      437.20      455.55      4.09 o
   3  -9   6        2.05        7.07      2.93 o
   4  -9   6      481.80      471.31     12.43 o
   5  -9   6        0.26        3.60      3.01 o
   6  -9   6       21.16       22.55      2.86 o
  -4  -8   6       23.48       22.42      2.69 o
  -3  -8   6      126.18      132.42      3.07 o
  -2  -8   6       29.69       27.96      4.19 o
  -1  -8   6        2.37        2.27      3.27 o
   0  -8   6     1495.54     1552.00     23.64 o
   1  -8   6        9.60        9.52      3.39 o
   2  -8   6      802.86      822.71     13.83 o
   3  -8   6       36.58       31.94      2.99 o
   4  -8   6       37.48       42.94      4.66 o
   5  -8   6      336.37      334.85     16.83 o
   6  -8   6        2.12        1.50      2.40 o
  -5  -7   6       80.39       77.46      8.56 o
  -4  -7   6        1.45        6.90      2.62 o
  -3  -7   6       14.07       19.87      2.73 o
  -2  -7   6       89.18       98.46      4.10 o
  -1  -7   6      277.83      281.41     14.12 o
   0  -7   6     1962.50     2023.46     29.79 o
   1  -7   6       98.93      105.95      3.82 o
   2  -7   6       65.87       66.49      3.61 o
   3  -7   6      183.79      181.24      5.71 o
   4  -7   6        0.38        3.30      2.71 o
   5  -7   6      146.96      153.41      4.15 o
   6  -7   6      145.10      150.82      6.15 o
   7  -7   6        5.80        3.27      2.66 o
  -5  -6   6       33.06       38.63      2.62 o
  -4  -6   6       12.43       17.65      2.78 o
  -3  -6   6       24.31       28.50      2.92 o
  -2  -6   6     1802.63     1884.93     12.77 o
  -1  -6   6      711.19      692.14     13.08 o
   0  -6   6       39.51       48.29      3.92 o
   1  -6   6      355.30      315.58      5.21 o
   2  -6   6       88.85      104.27      3.49 o
   3  -6   6       12.56       10.22      3.18 o
   4  -6   6      127.30      131.12      3.11 o
   5  -6   6       70.19       68.10      2.83 o
   6  -6   6      229.41      220.33      2.98 o
   7  -6   6        3.56        5.37      2.66 o
  -6  -5   6       18.92       30.81     10.11 o
  -5  -5   6      111.97      106.23      3.12 o
  -4  -5   6      184.32      191.24      3.30 o
  -3  -5   6      401.17      400.70      4.33 o
  -2  -5   6      253.03      254.70      4.11 o
  -1  -5   6      938.26      952.85     12.43 o
   0  -5   6      144.89      116.89      5.76 o
   1  -5   6     1746.86     1806.68     25.14 o
   2  -5   6      339.33      328.64      3.71 o
   3  -5   6      251.20      258.25      4.55 o
   4  -5   6     2047.80     2101.46      5.94 o
   5  -5   6      768.22      776.29      7.05 o
   6  -5   6      164.28      161.92      6.75 o
   7  -5   6       61.15       70.14      3.67 o
  -6  -4   6       85.55       80.22      5.79 o
  -5  -4   6      403.24      397.29      6.13 o
  -4  -4   6      387.58      406.56      3.94 o
  -3  -4   6      634.80      627.45      4.87 o
  -2  -4   6      267.79      261.13      7.91 o
  -1  -4   6      364.98      366.09      6.46 o
   0  -4   6       34.17       27.94      3.61 o
   1  -4   6       72.28       86.94      4.24 o
   2  -4   6     2550.04     2677.96      6.99 o
   3  -4   6      431.11      440.94      3.59 o
   4  -4   6        3.95       12.73      4.73 o
   5  -4   6      489.89      484.62      3.56 o
   6  -4   6        7.21        5.72      2.33 o
   7  -4   6       20.04       22.73      3.14 o
  -7  -3   6      167.18      157.06      3.08 o
  -6  -3   6       25.80       27.49      3.04 o
  -5  -3   6      217.36      202.68      3.23 o
  -4  -3   6       32.19       32.61      3.88 o
  -3  -3   6      437.24      424.80      4.20 o
  -2  -3   6      139.57      118.77      4.24 o
  -1  -3   6     1103.52     1166.66      8.26 o
   0  -3   6     1107.25     1139.66      5.82 o
   1  -3   6     1882.83     1970.57      6.63 o
   2  -3   6      534.66      584.13      6.38 o
   3  -3   6      362.08      372.69      4.79 o
   4  -3   6       29.86       28.54      2.57 o
   5  -3   6      150.26      150.00      2.67 o
   6  -3   6      347.39      342.83      3.10 o
   7  -3   6      175.23      172.34      3.12 o
  -7  -2   6      129.25      106.26      2.91 o
  -6  -2   6        3.81        5.36      3.38 o
  -5  -2   6      125.26      117.25      3.12 o
  -4  -2   6       36.59       31.55      2.89 o
  -3  -2   6      210.79      252.73     10.60 o
  -2  -2   6      260.68      264.76      4.61 o
  -1  -2   6     1399.04     1446.85     10.29 o
   0  -2   6     1426.27     1592.75      8.73 o
   1  -2   6     3128.90     3258.30      8.10 o
   2  -2   6      548.09      564.62      4.87 o
   3  -2   6      292.52      281.48      3.22 o
   4  -2   6      540.23      547.91      3.89 o
   5  -2   6       55.58       54.93      2.88 o
   6  -2   6      154.77      160.60      3.00 o
   7  -2   6       16.55       24.43      2.76 o
  -7  -1   6        1.83        3.46      2.69 o
  -6  -1   6       50.32       46.54      2.68 o
  -5  -1   6      104.94       89.36      8.99 o
  -4  -1   6       23.61       23.41      2.71 o
  -3  -1   6      629.03      648.85      8.69 o
  -2  -1   6     1334.13     1480.29     26.33 o
  -1  -1   6     4018.02     4114.10     25.84 o
   0  -1   6        6.92        7.06      3.71 o
   1  -1   6      976.41     1050.14     18.45 o
   2  -1   6     2542.30     2635.72     16.86 o
   3  -1   6        5.88        7.96      2.75 o
   4  -1   6      302.64      297.79      9.75 o
   5  -1   6      173.82      183.69      5.42 o
   6  -1   6        0.66        2.30      2.11 o
  -7   0   6        1.45        3.25      3.04 o
  -6   0   6       98.52       86.51      2.81 o
  -5   0   6      847.65      868.70     15.40 o
  -4   0   6        2.24        1.41      2.79 o
  -3   0   6      442.03      454.62      4.03 o
  -2   0   6     3401.03     3263.69     48.54 o
  -1   0   6      130.15      143.93      3.17 o
   0   0   6     1703.73     1694.05     44.07 o
   1   0   6       97.16       98.79      3.58 o
   2   0   6      233.83      203.19      2.73 o
   3   0   6      412.66      378.92      3.34 o
   4   0   6       50.72       39.45      2.61 o
   5   0   6      930.76      882.22      5.75 o
   6   0   6       16.16       16.42      2.55 o
  -7   1   6       23.91       30.49      2.61 o
  -6   1   6       35.43       42.94      3.04 o
  -5   1   6      503.59      494.99     11.91 o
  -4   1   6        3.60        5.05      3.05 o
  -3   1   6       83.19       91.40      3.15 o
  -2   1   6      344.05      306.26      8.13 o
  -1   1   6      161.39      136.52      3.37 o
   0   1   6     2853.50     2886.61     22.88 o
   1   1   6       45.16       24.70      2.51 o
   2   1   6       26.79       32.45      2.52 o
   3   1   6     1453.41     1415.29     29.05 o
   4   1   6       56.59       66.14      2.31 o
   5   1   6       27.43       30.65      2.01 o
   6   1   6      104.23      111.78      2.35 o
  -8   2   6        0.54        1.16      5.40 o
  -7   2   6       72.95       67.35      4.58 o
  -6   2   6      173.47      197.80      8.40 o
  -5   2   6       43.71       36.29      3.68 o
  -4   2   6      121.81      108.51      4.20 o
  -3   2   6       62.35       71.79      3.49 o
  -2   2   6      525.85      546.68      4.73 o
  -1   2   6     1089.91      961.83     11.72 o
   0   2   6      227.63      228.74      4.19 o
   1   2   6     2768.74     2684.21     21.30 o
   2   2   6      383.02      405.67      6.10 o
   3   2   6       38.88       38.53      2.28 o
   4   2   6      528.20      549.98      7.14 o
   5   2   6        4.51        0.40      4.95 o
   6   2   6       61.30       57.92      2.24 o
  -8   3   6       83.53       93.44      3.15 o
  -7   3   6        1.23        6.27      4.13 o
  -6   3   6       75.88       76.52      3.46 o
  -5   3   6      200.49      221.69      5.10 o
  -4   3   6       32.04       27.86      3.07 o
  -3   3   6      260.21      234.15      4.11 o
  -2   3   6        8.34        5.83      2.55 o
  -1   3   6     2091.00     1943.75     29.38 o
   0   3   6     1039.95     1081.05      7.02 o
   1   3   6      713.29      712.84      6.25 o
   2   3   6     2027.97     1955.61     18.61 o
   3   3   6      388.17      383.57      6.80 o
   4   3   6      596.20      585.73      6.73 o
   5   3   6       56.75       64.58      2.25 o
  -8   4   6       56.64       63.26      5.03 o
  -7   4   6       47.00       64.81      3.32 o
  -6   4   6        8.73        9.00      2.66 o
  -5   4   6      199.31      195.19      3.54 o
  -4   4   6       75.43       76.55      3.20 o
  -3   4   6      486.19      415.67      5.34 o
  -2   4   6     1123.60     1092.81      4.86 o
  -1   4   6       24.19       23.98      2.46 o
   0   4   6     1748.85     1741.02     11.28 o
   1   4   6      101.14       96.53      2.44 o
   2   4   6       59.17       65.60      2.58 o
   3   4   6        2.70        3.03      2.05 o
   4   4   6       27.49       29.47      2.01 o
   5   4   6       40.10       34.60      2.43 o
  -7   5   6       56.45       63.00      2.72 o
  -6   5   6        7.70       15.95      2.79 o
  -5   5   6       19.77       19.54      2.67 o
  -4   5   6       71.56       68.40      3.96 o
  -3   5   6        7.49        9.60      4.51 o
  -2   5   6     1198.50     1173.67      6.88 o
  -1   5   6      653.76      628.92      6.26 o
   0   5   6     1473.84     1451.44     15.42 o
   1   5   6      258.51      249.80      2.55 o
   2   5   6       10.32       13.59      2.47 o
   3   5   6       71.86       81.88      3.69 o
   4   5   6      451.77      455.19      4.79 o
   5   5   6      169.82      179.51      5.49 o
  -7   6   6       21.05       23.33      3.01 o
  -6   6   6       47.08       56.86      3.68 o
  -5   6   6       15.36       16.64      3.24 o
  -4   6   6      536.20      539.85      5.80 o
  -3   6   6      103.16       92.93      4.79 o
  -2   6   6      634.45      629.97      5.58 o
  -1   6   6      592.48      570.63      8.10 o
   0   6   6       20.28       22.64      2.74 o
   1   6   6      605.61      607.96      4.57 o
   2   6   6      302.54      286.99      8.36 o
   3   6   6        0.49        1.43      2.35 o
   4   6   6      305.86      321.92      5.06 o
  -7   7   6        5.10        4.71      2.91 o
  -6   7   6      178.93      187.91      3.96 o
  -5   7   6      129.00      137.24      3.91 o
  -4   7   6      328.98      332.89      4.73 o
  -3   7   6      499.14      509.79      5.91 o
  -2   7   6        0.85        4.90      3.74 o
  -1   7   6      150.11      143.72      3.23 o
   0   7   6      269.23      261.61      4.18 o
   1   7   6        0.37        1.73      2.51 o
   2   7   6      541.68      514.91      9.39 o
   3   7   6        5.48        9.00      3.07 o
  -7   8   6      224.13      224.61      4.17 o
  -6   8   6       72.54       68.43      3.58 o
  -5   8   6       93.83      100.99      3.63 o
  -4   8   6      183.79      178.55      4.70 o
  -3   8   6      168.82      166.28      4.10 o
  -2   8   6      221.34      210.53      4.04 o
  -1   8   6      111.28      104.17      3.05 o
   0   8   6      510.32      516.80      4.08 o
   1   8   6      237.73      240.39      4.28 o
   2   8   6       67.00       67.55      2.21 o
   3   8   6      133.55      135.94      9.24 o
  -6   9   6        0.45        3.80      4.02 o
  -5   9   6       32.82       33.94      3.30 o
  -4   9   6       70.89       73.46      3.69 o
  -3   9   6        4.35        5.64      4.26 o
  -2   9   6      582.04      568.07      5.03 o
  -1   9   6       92.93      102.37      3.53 o
   0   9   6      355.94      336.43     10.01 o
   1   9   6      391.32      385.05      3.15 o
   2   9   6       25.78       30.19      2.40 o
  -6  10   6       39.66       44.14      4.32 o
  -5  10   6       55.45       53.96      3.52 o
  -4  10   6       37.67       36.72      3.47 o
  -3  10   6      642.99      638.53      5.23 o
  -2  10   6      155.84      154.67      3.82 o
  -1  10   6      390.25      377.64      7.45 o
   0  10   6       22.47       20.51      2.44 o
   1  10   6       18.11       25.79      2.59 o
  -5  11   6      273.05      244.33      4.37 o
  -4  11   6       52.28       53.85      3.58 o
  -3  11   6      211.74      223.43      4.92 o
  -2  11   6       93.78      104.29      4.35 o
  -1  11   6       79.10       81.72      3.09 o
   0  11   6       68.88       72.68      2.55 o
   0 -12   7       52.25       55.84      3.23 o
   1 -12   7      234.20      224.43      3.66 o
   2 -12   7        2.16        7.93      3.51 o
   3 -12   7      200.16      169.68      4.32 o
   4 -12   7       58.24       51.07      5.20 o
  -2 -11   7       47.85       45.19      2.77 o
  -1 -11   7      286.00      294.29      5.13 o
   0 -11   7       10.71       12.29      2.99 o
   1 -11   7       53.74       50.13      5.91 o
   2 -11   7      166.09      157.89      8.28 o
   3 -11   7       41.38       44.54      2.93 o
   4 -11   7      150.54      157.30      4.73 o
   5 -11   7       48.03       43.14      2.75 o
  -3 -10   7       48.15       51.75      2.76 o
  -2 -10   7        0.86        7.27      2.73 o
  -1 -10   7       18.72       18.60      2.77 o
   0 -10   7        2.34        6.62      2.92 o
   1 -10   7      319.90      325.48      3.95 o
   2 -10   7      425.83      419.05     11.58 o
   3 -10   7      145.57      151.72      4.35 o
   4 -10   7      346.34      343.18     18.62 o
   5 -10   7      169.35      176.15     11.76 o
  -3  -9   7      110.18      104.37      7.80 o
  -2  -9   7      182.54      190.86      3.52 o
  -1  -9   7       20.15       14.92      6.93 o
   0  -9   7      740.03      747.62     14.71 o
   1  -9   7      157.41      156.42      3.34 o
   2  -9   7      432.57      458.94      4.03 o
   3  -9   7      830.80      834.11     22.79 o
   4  -9   7       11.14       10.61      4.99 o
   5  -9   7      330.07      332.55     17.02 o
   6  -9   7       10.55        7.40      2.49 o
  -4  -8   7       71.78       75.08      3.09 o
  -3  -8   7       41.14       31.40      2.90 o
  -2  -8   7       85.56       79.02      3.09 o
  -1  -8   7       65.09       64.03      2.91 o
   0  -8   7      272.02      275.00      4.77 o
   1  -8   7     1673.14     1663.43     37.35 o
   2  -8   7        0.02        5.38      2.97 o
   3  -8   7      215.65      226.13     10.64 o
   4  -8   7       67.02       68.68      2.93 o
   5  -8   7      122.92      123.16      9.14 o
   6  -8   7      141.47      138.73      3.07 o
  -5  -7   7        9.72       14.91      3.20 o
  -4  -7   7      174.84      158.97     10.41 o
  -3  -7   7        0.87        5.34      2.78 o
  -2  -7   7        0.80        4.04      2.83 o
  -1  -7   7      762.77      738.75      4.85 o
   0  -7   7        3.89        6.83      3.32 o
   1  -7   7     1531.39     1504.00      9.42 o
   2  -7   7      437.82      458.66     10.13 o
   3  -7   7      140.71      155.91      3.48 o
   4  -7   7       98.13      107.93      2.89 o
   5  -7   7      100.30       96.48      4.87 o
   6  -7   7      204.96      207.53      5.89 o
  -5  -6   7        4.12       11.62      2.99 o
  -4  -6   7        9.76       23.60      3.10 o
  -3  -6   7      323.06      330.57      3.59 o
  -2  -6   7       25.84       31.09      3.59 o
  -1  -6   7     1150.88     1146.23     12.73 o
   0  -6   7      681.76      681.55      5.91 o
   1  -6   7      568.17      570.13      4.59 o
   2  -6   7      379.22      378.58      3.71 o
   3  -6   7       28.51       32.12      2.86 o
   4  -6   7     1133.56     1187.74     36.01 o
   5  -6   7      357.04      351.21      6.23 o
   6  -6   7        3.08        4.08      2.35 o
  -6  -5   7       50.09       40.87      2.81 o
  -5  -5   7      124.09      141.22      3.32 o
  -4  -5   7       69.88       84.17     10.38 o
  -3  -5   7     1057.14     1064.09     25.78 o
  -2  -5   7       61.46       74.09      5.90 o
  -1  -5   7       46.98       51.76      3.79 o
   0  -5   7      614.25      604.74     24.39 o
   1  -5   7      115.78      100.94      6.56 o
   2  -5   7      426.54      435.13      4.81 o
   3  -5   7      102.57      105.81      3.20 o
   4  -5   7        0.06       -0.06      2.55 o
   5  -5   7      230.47      234.78      2.97 o
   6  -5   7       38.14       40.94      2.43 o
  -6  -4   7      300.60      301.27      3.72 o
  -5  -4   7       86.22       85.99      3.01 o
  -4  -4   7       29.79       38.33      3.17 o
  -3  -4   7      171.63      161.73      4.13 o
  -2  -4   7      366.23      357.39     12.00 o
  -1  -4   7      212.45      222.46      4.38 o
   0  -4   7      205.89      201.88      3.87 o
   1  -4   7     2197.68     2275.05     14.62 o
   2  -4   7      137.76      163.55      3.92 o
   3  -4   7      226.14      237.36      3.26 o
   4  -4   7      737.76      758.60      5.67 o
   5  -4   7       14.71       19.48      2.40 o
   6  -4   7      123.96      122.61      2.63 o
  -6  -3   7       84.55       92.33      3.15 o
  -5  -3   7        2.61        4.55      2.54 o
  -4  -3   7       16.00       18.85      2.84 o
  -3  -3   7        1.76        1.59      3.20 o
  -2  -3   7      200.87      190.70      4.50 o
  -1  -3   7      134.93      114.73      3.83 o
   0  -3   7      103.95      106.14      3.57 o
   1  -3   7      976.69     1008.17     15.31 o
   2  -3   7      594.31      562.93      6.15 o
   3  -3   7      249.56      260.05      6.97 o
   4  -3   7        6.29        7.70      2.53 o
   5  -3   7      111.60      112.80      2.60 o
   6  -3   7       74.64       76.93      2.46 o
  -7  -2   7        0.12        5.64      3.70 o
  -6  -2   7       17.31       11.56      2.59 o
  -5  -2   7       12.86       16.23      2.81 o
  -4  -2   7       94.13       94.26      2.82 o
  -3  -2   7      147.09      146.38      4.06 o
  -2  -2   7        2.05       -0.84      4.04 o
  -1  -2   7      189.83      188.92      6.12 o
   0  -2   7      410.62      378.12      4.55 o
   1  -2   7      259.77      287.65      4.84 o
   2  -2   7      745.94      731.91      6.81 o
   3  -2   7       11.95       14.22      4.79 o
   4  -2   7        7.88        7.91      2.52 o
   5  -2   7      224.09      229.11      4.99 o
   6  -2   7       16.13       21.03      1.88 o
  -7  -1   7       12.69       10.79      9.56 o
  -6  -1   7        0.00        2.73      2.77 o
  -5  -1   7       56.07       63.91      2.90 o
  -4  -1   7       41.66       44.83      2.99 o
  -3  -1   7      394.75      368.05      3.62 o
  -2  -1   7     3826.73     3872.69     33.18 o
  -1  -1   7       24.06       24.37      3.61 o
   0  -1   7      326.01      295.35      4.06 o
   1  -1   7     1409.27     1439.42      5.87 o
   2  -1   7       73.24       79.24      3.68 o
   3  -1   7      299.46      310.25      3.54 o
   4  -1   7        4.35        5.15      3.44 o
   5  -1   7      241.63      232.37      4.33 o
   6  -1   7      123.13      126.26      2.39 o
  -7   0   7        6.64        5.96      5.13 o
  -6   0   7       68.00       63.04      2.94 o
  -5   0   7       16.62       14.41      3.36 o
  -4   0   7      409.22      419.73      3.69 o
  -3   0   7       19.10       26.13      2.93 o
  -2   0   7      112.34      137.62      3.21 o
  -1   0   7       11.70        8.92      3.20 o
   0   0   7       26.78       26.78      2.56 o
   1   0   7      486.79      477.46      3.52 o
   2   0   7      113.84       90.55      3.21 o
   3   0   7      247.83      247.32      2.59 o
   4   0   7      311.82      295.30      7.37 o
   5   0   7      213.75      200.77      2.66 o
   6   0   7      108.11      109.85      2.38 o
  -7   1   7       87.64       75.29      8.20 o
  -6   1   7      286.01      279.78      6.00 o
  -5   1   7       18.80       21.43      3.13 o
  -4   1   7      151.57      140.75      3.27 o
  -3   1   7        9.60       13.96      2.77 o
  -2   1   7      474.94      493.16      4.99 o
  -1   1   7     1000.85      997.18     14.72 o
   0   1   7      197.60      175.25      3.88 o
   1   1   7      475.76      457.38      5.25 o
   2   1   7      591.06      589.71      6.96 o
   3   1   7      165.59      161.94      4.24 o
   4   1   7      402.43      413.26      9.16 o
   5   1   7      208.18      211.90      3.88 o
   6   1   7        6.63        6.33      1.91 o
  -7   2   7        7.79        6.64      3.17 o
  -6   2   7       82.18       80.06      3.40 o
  -5   2   7      279.50      273.37      4.39 o
  -4   2   7       33.92       42.15      3.01 o
  -3   2   7      294.25      290.34      3.55 o
  -2   2   7      378.05      354.06      5.67 o
  -1   2   7       88.34       92.66      2.99 o
   0   2   7     1581.58     1497.60     25.74 o
   1   2   7      209.84      199.40      2.77 o
   2   2   7      589.46      590.57      3.20 o
   3   2   7      409.58      398.18      2.74 o
   4   2   7       92.36       82.29      2.51 o
   5   2   7      243.65      247.94      4.45 o
  -7   3   7       17.48       15.57      2.97 o
  -6   3   7       95.56       98.14      4.39 o
  -5   3   7      223.50      210.99      4.12 o
  -4   3   7      150.66      154.15      4.75 o
  -3   3   7       84.45       89.01      2.94 o
  -2   3   7      437.63      400.00      6.44 o
  -1   3   7      688.22      648.67      9.50 o
   0   3   7      702.39      690.88      4.01 o
   1   3   7     1212.50     1175.78     12.30 o
   2   3   7       21.09       19.92      2.23 o
   3   3   7      212.42      196.54      3.05 o
   4   3   7      240.88      252.81      2.58 o
   5   3   7       21.29       18.03      2.07 o
  -7   4   7       13.67       12.87      3.40 o
  -6   4   7      372.79      367.66     10.63 o
  -5   4   7       64.56       69.28      3.16 o
  -4   4   7      189.38      175.21      3.77 o
  -3   4   7       64.58       60.20      3.91 o
  -2   4   7      201.32      196.43      3.68 o
  -1   4   7     2164.23     2081.67     25.29 o
   0   4   7       87.35      102.09      2.37 o
   1   4   7      823.91      818.13      8.07 o
   2   4   7      677.55      663.56      9.93 o
   3   4   7      270.70      262.23      7.29 o
   4   4   7      542.49      538.38     10.19 o
   5   4   7        9.44       17.28      4.87 o
  -7   5   7        3.77        1.60      3.33 o
  -6   5   7      135.27      127.10      3.11 o
  -5   5   7       37.01       38.35      3.27 o
  -4   5   7      267.03      248.46      4.40 o
  -3   5   7      659.37      639.30      6.05 o
  -2   5   7      126.82      121.51      4.95 o
  -1   5   7      164.37      154.11      2.57 o
   0   5   7      697.12      641.76      5.85 o
   1   5   7      452.52      430.83      2.96 o
   2   5   7       56.78       56.50      2.20 o
   3   5   7       55.34       57.53      2.66 o
   4   5   7      253.13      267.88      3.48 o
  -7   6   7       33.84       42.65      3.01 o
  -6   6   7       13.30       10.48      3.13 o
  -5   6   7      293.32      293.51      5.20 o
  -4   6   7        0.67        2.75      3.38 o
  -3   6   7      387.25      371.12      4.98 o
  -2   6   7      323.77      294.06      5.31 o
  -1   6   7       41.68       41.53      3.05 o
   0   6   7      987.90      994.17      4.54 o
   1   6   7        0.63        2.30      2.38 o
   2   6   7      276.50      271.86      3.23 o
   3   6   7      366.77      366.45      3.35 o
   4   6   7        1.93        1.11      2.62 o
  -7   7   7      103.48      104.32      3.60 o
  -6   7   7       72.56       77.86      3.66 o
  -5   7   7      225.64      221.70      5.03 o
  -4   7   7      467.52      459.24      4.87 o
  -3   7   7       26.76       27.45      3.63 o
  -2   7   7      456.74      452.99      5.34 o
  -1   7   7       38.28       33.73      4.44 o
   0   7   7      132.40      130.52      3.17 o
   1   7   7     1330.20     1306.37     19.78 o
   2   7   7       46.17       55.82      3.11 o
   3   7   7      128.58      125.29      3.05 o
  -7   8   7       40.95       32.73      4.21 o
  -6   8   7       64.80       75.05      3.60 o
  -5   8   7       17.76       18.70      4.10 o
  -4   8   7       30.81       34.68      3.52 o
  -3   8   7       15.94       22.11      4.21 o
  -2   8   7        6.06       12.49      3.25 o
  -1   8   7      175.07      177.94      4.12 o
   0   8   7       29.84       26.77      2.65 o
   1   8   7      431.50      422.58      4.60 o
   2   8   7      194.48      208.66      5.29 o
  -6   9   7       86.97       90.62      4.37 o
  -5   9   7        2.94        5.97      3.30 o
  -4   9   7       11.18        7.18      3.55 o
  -3   9   7      383.11      397.49      5.17 o
  -2   9   7       31.90       30.91      3.49 o
  -1   9   7      458.65      444.67      4.16 o
   0   9   7      209.57      210.15      3.32 o
   1   9   7        2.03        4.01      2.30 o
  -5  10   7       28.72       37.62      3.55 o
  -4  10   7       25.38       31.44      3.44 o
  -3  10   7      141.20      146.40      3.91 o
  -2  10   7      140.30      140.98      3.74 o
  -1  10   7       14.29       13.16      3.30 o
   0  10   7      208.43      215.41      3.20 o
  -4  11   7       29.04       28.00      3.58 o
  -3  11   7        0.05        2.39      3.36 o
  -2  11   7       62.79       66.25      3.58 o
  -1  11   7       29.96       23.79      3.43 o
   1 -12   8       10.01       10.31      4.58 o
   2 -12   8      126.12      108.82      6.70 o
   3 -12   8       10.61        2.73      5.68 o
  -1 -11   8       28.34       29.83      3.10 o
   0 -11   8        4.95        8.49      5.07 o
   1 -11   8       21.01       20.18      2.84 o
   2 -11   8      123.37      123.16      4.99 o
   3 -11   8       14.20       12.06      3.13 o
   4 -11   8      142.81      126.66      7.87 o
  -2 -10   8      102.67      100.87      9.52 o
  -1 -10   8        5.83        7.21      3.06 o
   0 -10   8      199.68      200.73     10.77 o
   1 -10   8       27.93       30.90      5.02 o
   2 -10   8       20.48       27.95      6.05 o
   3 -10   8      613.53      604.19     19.02 o
   4 -10   8        4.30       -3.85      7.45 o
   5 -10   8       10.15       11.50      2.95 o
  -3  -9   8        2.94        8.38      4.46 o
  -2  -9   8       22.26       25.21      2.71 o
  -1  -9   8       51.29       54.74      4.62 o
   0  -9   8        8.81       10.63      4.11 o
   1  -9   8      202.52      214.96      5.31 o
   2  -9   8       23.42       26.66      2.92 o
   3  -9   8       68.97       77.09      5.84 o
   4  -9   8      243.04      252.10      3.54 o
   5  -9   8       17.04       15.05      2.67 o
  -4  -8   8       32.27       31.27      6.19 o
  -3  -8   8      110.86      109.62      8.69 o
  -2  -8   8       14.23       12.68      3.39 o
  -1  -8   8       21.45       26.75      3.00 o
   0  -8   8       82.93       81.83      2.97 o
   1  -8   8      221.79      223.18      9.72 o
   2  -8   8      276.92      288.85     14.71 o
   3  -8   8       55.93       56.41      3.84 o
   4  -8   8      220.53      233.69      3.21 o
   5  -8   8      148.20      152.54      9.52 o
   6  -8   8       15.98       16.76      2.52 o
  -4  -7   8        1.62        8.37      2.85 o
  -3  -7   8       59.60       56.10      3.74 o
  -2  -7   8       43.22       39.55      2.84 o
  -1  -7   8        0.35        0.06      3.15 o
   0  -7   8       47.21       45.63      3.18 o
   1  -7   8       96.46       88.67      3.24 o
   2  -7   8      268.17      272.32      3.64 o
   3  -7   8      158.20      164.35      3.05 o
   4  -7   8       42.21       38.61      2.98 o
   5  -7   8      117.42      121.97      4.07 o
   6  -7   8        8.19        6.96      2.71 o
  -5  -6   8       13.38       14.22      3.10 o
  -4  -6   8       91.23       85.21      3.09 o
  -3  -6   8        3.64        5.96     11.04 o
  -2  -6   8       31.75       39.30      3.11 o
  -1  -6   8       50.86       50.31      3.34 o
   0  -6   8       56.72       59.71      3.26 o
   1  -6   8      529.70      510.59      4.12 o
   2  -6   8       19.07       25.96      2.97 o
   3  -6   8      153.25      154.45      2.97 o
   4  -6   8       54.79       56.51      4.61 o
   5  -6   8       16.15       13.22      2.68 o
   6  -6   8       57.58       58.11      3.37 o
  -5  -5   8       65.30       76.68      2.68 o
  -4  -5   8      185.45      167.76      7.21 o
  -3  -5   8      297.84      309.94      3.83 o
  -2  -5   8       13.93       13.00      3.68 o
  -1  -5   8       16.16       10.62      3.27 o
   0  -5   8       47.21       51.46      9.91 o
   1  -5   8     1151.95     1196.15      5.22 o
   2  -5   8      278.41      277.95      5.51 o
   3  -5   8      236.70      247.57      4.61 o
   4  -5   8      996.67     1008.28     20.71 o
   5  -5   8      225.15      225.80      2.96 o
   6  -5   8       15.39       17.33      5.16 o
  -6  -4   8       26.94       11.08      2.83 o
  -5  -4   8      196.02      208.75      3.29 o
  -4  -4   8       31.99       43.95      3.34 o
  -3  -4   8       19.06       17.37      7.10 o
  -2  -4   8        1.84        5.46      3.39 o
  -1  -4   8       22.16       24.00      3.32 o
   0  -4   8     1130.58     1135.83      5.60 o
   1  -4   8       13.79       19.06      3.12 o
   2  -4   8      578.13      563.05      6.55 o
   3  -4   8      155.65      154.36      3.07 o
   4  -4   8       47.45       44.55      3.63 o
   5  -4   8      622.45      645.75      5.72 o
   6  -4   8        1.74        3.20      2.52 o
  -6  -3   8        0.30        0.26      2.56 o
  -5  -3   8       31.14       26.74      3.26 o
  -4  -3   8      250.03      283.86      3.85 o
  -3  -3   8       28.67       30.55      5.79 o
  -2  -3   8       71.28       61.38      3.47 o
  -1  -3   8       29.74       31.80      7.25 o
   0  -3   8      768.19      764.31      4.85 o
   1  -3   8      688.96      695.93     14.82 o
   2  -3   8      103.81      102.70      3.10 o
   3  -3   8      605.70      621.09      7.34 o
   4  -3   8       15.69       14.17      2.92 o
   5  -3   8      160.97      165.84      3.00 o
   6  -3   8       74.90       75.28      2.53 o
  -6  -2   8      107.83      128.42      3.28 o
  -5  -2   8       45.84       52.45      2.88 o
  -4  -2   8      166.73      168.81      3.01 o
  -3  -2   8        6.95        7.93      2.62 o
  -2  -2   8     1344.33     1370.96     12.91 o
  -1  -2   8      138.38      143.86      4.23 o
   0  -2   8       10.46        9.06      3.67 o
   1  -2   8     3075.16     3094.93     24.94 o
   2  -2   8       38.70       39.92      3.06 o
   3  -2   8     1069.89     1106.46      6.66 o
   4  -2   8      169.79      185.28      6.44 o
   5  -2   8       17.42       19.14      2.40 o
   6  -2   8      166.11      165.29      4.54 o
  -7  -1   8        4.24        8.82      2.91 o
  -6  -1   8      176.03      190.38      3.56 o
  -5  -1   8      112.88      136.66      2.84 o
  -4  -1   8       32.10       33.20      2.88 o
  -3  -1   8      541.46      554.99      5.23 o
  -2  -1   8        1.11        5.01      3.06 o
  -1  -1   8      299.37      294.27      4.20 o
   0  -1   8      429.10      424.45      4.88 o
   1  -1   8      774.33      753.08      4.81 o
   2  -1   8      677.38      644.24      4.07 o
   3  -1   8       34.96       37.73      2.95 o
   4  -1   8      633.19      621.02     11.89 o
   5  -1   8      314.43      311.53      6.30 o
   6  -1   8        7.06       10.18      1.92 o
  -7   0   8       99.26      107.93      4.61 o
  -6   0   8       37.61       40.95      3.28 o
  -5   0   8      293.79      319.36      3.44 o
  -4   0   8       46.61       45.31      2.73 o
  -3   0   8      948.40      944.14      4.69 o
  -2   0   8     1214.11     1225.43      8.90 o
  -1   0   8      884.67      870.78     15.51 o
   0   0   8      265.29      252.97      8.26 o
   1   0   8       30.83       30.81      4.10 o
   2   0   8     1916.95     1878.39     12.03 o
   3   0   8      194.73      207.78      2.64 o
   4   0   8       57.94       60.34      2.19 o
   5   0   8      177.62      185.25      5.29 o
   6   0   8        7.39       10.74      2.18 o
  -7   1   8      109.46      127.36      9.61 o
  -6   1   8       56.76       59.95      5.10 o
  -5   1   8      193.80      185.40      4.83 o
  -4   1   8       79.65       87.46      3.02 o
  -3   1   8      163.74      157.56      3.38 o
  -2   1   8      130.56      124.37      3.42 o
  -1   1   8        0.85        1.03      2.97 o
   0   1   8     1842.42     1721.75     12.47 o
   1   1   8      468.30      433.02      6.50 o
   2   1   8      120.14      125.95      2.35 o
   3   1   8      420.95      427.11      7.01 o
   4   1   8       48.06       54.09      2.20 o
   5   1   8       69.95       70.76      2.77 o
  -7   2   8       47.14       50.10      3.36 o
  -6   2   8       78.89       90.02      3.55 o
  -5   2   8       71.09       71.58      3.58 o
  -4   2   8      457.96      472.14      4.06 o
  -3   2   8       17.34       20.10      2.81 o
  -2   2   8      229.93      224.60      3.57 o
  -1   2   8      208.40      198.48      3.47 o
   0   2   8      533.02      517.93      5.53 o
   1   2   8     1067.81     1028.62     11.95 o
   2   2   8      306.62      302.49      7.51 o
   3   2   8      271.38      269.20      2.45 o
   4   2   8      333.65      336.00      7.50 o
   5   2   8        0.55        1.51      1.85 o
  -7   3   8        0.04        0.02      4.02 o
  -6   3   8      151.58      159.82      4.50 o
  -5   3   8      219.70      231.86      4.91 o
  -4   3   8      270.99      265.02      4.95 o
  -3   3   8      188.42      195.93      3.33 o
  -2   3   8      454.09      458.31      3.97 o
  -1   3   8      583.60      587.80      4.20 o
   0   3   8      305.48      289.17      3.03 o
   1   3   8      480.62      475.53      4.59 o
   2   3   8      794.12      781.92      9.24 o
   3   3   8       59.67       60.65      2.25 o
   4   3   8      330.33      315.08      3.47 o
   5   3   8       82.88       90.94      3.85 o
  -7   4   8        0.71        5.80      3.66 o
  -6   4   8       10.84       13.71      3.54 o
  -5   4   8      113.28      123.60      4.91 o
  -4   4   8      200.11      184.13      3.42 o
  -3   4   8      145.52      154.88      2.95 o
  -2   4   8      377.03      376.68      6.17 o
  -1   4   8       41.66       41.55      2.32 o
   0   4   8      856.77      813.84      6.18 o
   1   4   8      227.93      236.21      2.78 o
   2   4   8        3.10        3.85      2.10 o
   3   4   8       66.83       70.67      2.04 o
   4   4   8       30.22       23.75      1.98 o
  -7   5   8       55.11       60.19      3.97 o
  -6   5   8        0.12        1.34      2.63 o
  -5   5   8       55.71       61.83      3.12 o
  -4   5   8       87.41       81.60      3.63 o
  -3   5   8       71.06       68.43      4.65 o
  -2   5   8      119.30      122.53      3.09 o
  -1   5   8       33.45       29.31      2.36 o
   0   5   8      421.12      433.51      6.47 o
   1   5   8       18.29       21.63      2.32 o
   2   5   8      158.24      148.62      2.92 o
   3   5   8      551.83      550.99      6.74 o
   4   5   8        5.89        9.43      2.98 o
  -7   6   8       20.45       19.32      2.99 o
  -6   6   8       64.30       67.49      4.37 o
  -5   6   8        1.05       -1.02      3.58 o
  -4   6   8      282.53      281.98      5.03 o
  -3   6   8       11.07       19.00      4.46 o
  -2   6   8       64.91       68.29      4.43 o
  -1   6   8      277.10      272.95      4.87 o
   0   6   8        7.86       11.39      2.51 o
   1   6   8      749.85      743.80      8.11 o
   2   6   8        1.68        4.85      2.98 o
   3   6   8        9.65        4.54      2.74 o
  -6   7   8       16.93       17.05      3.38 o
  -5   7   8       70.38       66.06      4.37 o
  -4   7   8       21.28       21.56      3.25 o
  -3   7   8      164.77      152.75      4.02 o
  -2   7   8       15.76       13.26      3.41 o
  -1   7   8       13.60       17.14      2.81 o
   0   7   8      183.65      197.70      4.00 o
   1   7   8       18.67       19.50      2.63 o
   2   7   8       98.62      108.11      5.49 o
  -6   8   8        2.68        3.22      3.33 o
  -5   8   8       49.47       48.21      4.29 o
  -4   8   8        5.31        9.30      3.38 o
  -3   8   8      246.25      241.77      4.24 o
  -2   8   8       34.82       40.21      3.47 o
  -1   8   8        0.15        0.95      2.82 o
   0   8   8      204.31      205.59      3.29 o
   1   8   8      149.64      162.52      5.16 o
   2   8   8       86.56       83.24      3.38 o
  -5   9   8        0.75        8.61      3.30 o
  -4   9   8        9.83       10.97      4.10 o
  -3   9   8       15.34        8.66      3.47 o
  -2   9   8       53.41       48.68      3.41 o
  -1   9   8       25.32       30.20      3.01 o
   0   9   8       18.46       21.81      2.48 o
   1   9   8      185.02      185.62      2.92 o
  -5  10   8        0.10        2.97      3.25 o
  -4  10   8       87.80       85.64      3.66 o
  -3  10   8      201.06      213.80      4.81 o
  -2  10   8        5.79        1.84      3.33 o
  -1  10   8      122.49      122.72      4.29 o
  -1 -11   9       10.59       10.77      2.98 o
   0 -11   9       17.29       15.51      2.84 o
   1 -11   9       31.73       22.97      2.91 o
   2 -11   9       73.15       75.75      3.07 o
   3 -11   9      168.86      160.95      6.34 o
  -2 -10   9        4.74        7.26      2.87 o
  -1 -10   9       21.49       20.05      2.77 o
   0 -10   9        2.56        6.13      2.81 o
   1 -10   9       12.79       14.60      4.33 o
   2 -10   9       68.42       64.04      3.28 o
   3 -10   9       27.37       30.00      2.80 o
   4 -10   9       88.77       85.21      3.05 o
  -3  -9   9       23.92       15.30      6.04 o
  -2  -9   9       38.27       37.45      4.88 o
  -1  -9   9      163.09      146.01      5.13 o
   0  -9   9      301.32      311.09     20.61 o
   1  -9   9        4.37        9.18      2.88 o
   2  -9   9        1.38        3.58      3.37 o
   3  -9   9      143.60      142.82      3.33 o
   4  -9   9       32.78       33.99      3.10 o
   5  -9   9       54.53       59.66      4.96 o
  -4  -8   9       32.13       37.45      3.08 o
  -3  -8   9        2.78        6.66      2.68 o
  -2  -8   9      108.51      117.39      3.04 o
  -1  -8   9       84.05       94.95      5.16 o
   0  -8   9        1.75        5.70      3.05 o
   1  -8   9      108.00      120.15      7.62 o
   2  -8   9       41.65       41.49      2.88 o
   3  -8   9      143.34      134.80      6.09 o
   4  -8   9       57.21       53.57      2.81 o
   5  -8   9       21.29       14.82      2.65 o
  -4  -7   9       43.72       46.30      2.97 o
  -3  -7   9        4.68        9.34      6.85 o
  -2  -7   9       28.20       28.40      4.33 o
  -1  -7   9      181.60      201.50      3.27 o
   0  -7   9      118.90      120.64      3.39 o
   1  -7   9       40.75       43.32      2.83 o
   2  -7   9      175.00      176.85      3.07 o
   3  -7   9      112.22      121.62      7.95 o
   4  -7   9      181.70      174.49      2.99 o
   5  -7   9        2.88        1.98      3.69 o
  -5  -6   9       18.18       22.43      2.66 o
  -4  -6   9       35.84       27.57      4.36 o
  -3  -6   9      443.63      481.29      5.60 o
  -2  -6   9      128.14      126.20      7.76 o
  -1  -6   9        1.45        1.17      3.20 o
   0  -6   9       85.94       87.61      3.54 o
   1  -6   9       91.53       92.74     10.79 o
   2  -6   9      194.55      199.87      6.09 o
   3  -6   9       32.71       35.53      2.68 o
   4  -6   9      467.20      462.88      7.03 o
   5  -6   9       14.28       10.14      2.41 o
   6  -6   9       60.51       55.42      5.50 o
  -5  -5   9       31.79       32.99      2.81 o
  -4  -5   9       59.68       58.12      4.76 o
  -3  -5   9       78.85       85.48      3.19 o
  -2  -5   9      441.48      452.89     12.11 o
  -1  -5   9        9.00       13.78      3.53 o
   0  -5   9      593.92      602.72      4.47 o
   1  -5   9      142.26      141.40      5.43 o
   2  -5   9       83.22       88.94      5.64 o
   3  -5   9      443.55      456.33     17.68 o
   4  -5   9      378.02      373.05     11.88 o
   5  -5   9      264.27      262.42      8.62 o
   6  -5   9      193.43      170.72      6.23 o
  -6  -4   9       20.76       22.26      2.93 o
  -5  -4   9       47.22       43.08      2.73 o
  -4  -4   9      458.51      458.32      4.39 o
  -3  -4   9       52.99       52.07      3.39 o
  -2  -4   9      336.55      325.54      4.55 o
  -1  -4   9        2.84        5.43      3.26 o
   0  -4   9       66.35       70.14      3.77 o
   1  -4   9      557.45      559.66     10.05 o
   2  -4   9       77.67       79.82      5.06 o
   3  -4   9       48.13       49.51      2.85 o
   4  -4   9      483.45      467.05      5.75 o
   5  -4   9      268.81      260.36      3.96 o
   6  -4   9       96.77       88.48      2.58 o
  -6  -3   9       30.60       22.66      2.99 o
  -5  -3   9       33.97       33.16      2.52 o
  -4  -3   9      390.88      371.58      5.28 o
  -3  -3   9      146.70      140.69      5.60 o
  -2  -3   9       18.60       19.71      3.62 o
  -1  -3   9       40.34       37.86      5.23 o
   0  -3   9      154.13      146.89      5.46 o
   1  -3   9      114.21      114.51      3.17 o
   2  -3   9      699.02      716.39      6.60 o
   3  -3   9      426.28      434.32      3.71 o
   4  -3   9      370.06      364.96      9.79 o
   5  -3   9      133.41      131.44      3.82 o
   6  -3   9      227.45      234.07      4.04 o
  -6  -2   9       93.35       92.15      3.21 o
  -5  -2   9      100.89       94.31      2.95 o
  -4  -2   9        8.06       11.26      2.56 o
  -3  -2   9      350.26      355.02      3.23 o
  -2  -2   9        0.73        3.11      3.52 o
  -1  -2   9       51.19       50.83      3.38 o
   0  -2   9     1066.82     1079.85      5.63 o
   1  -2   9       92.73       99.81      5.90 o
   2  -2   9     1021.90     1063.52     10.33 o
   3  -2   9        1.77        2.45      5.06 o
   4  -2   9      467.80      469.60      8.94 o
   5  -2   9      321.88      326.77      3.51 o
  -6  -1   9      115.26       90.82      3.74 o
  -5  -1   9      131.91      118.69      3.23 o
  -4  -1   9      107.58      108.30      2.76 o
  -3  -1   9      512.90      472.12      6.47 o
  -2  -1   9      863.81      875.64      8.80 o
  -1  -1   9        0.75        2.87      4.80 o
   0  -1   9      664.48      676.59      4.83 o
   1  -1   9      417.24      404.25      3.65 o
   2  -1   9      550.98      568.11      4.10 o
   3  -1   9      411.15      412.86      2.90 o
   4  -1   9        3.01        7.42      2.03 o
   5  -1   9       29.82       30.46      2.59 o
  -7   0   9       93.00       76.52      3.17 o
  -6   0   9      129.20      126.90      3.70 o
  -5   0   9        3.61        4.28      2.45 o
  -4   0   9      133.44      134.08      3.10 o
  -3   0   9      719.82      716.98      4.41 o
  -2   0   9      294.73      301.57      3.39 o
  -1   0   9       63.59       68.63      2.65 o
   0   0   9       22.69       28.06      2.87 o
   1   0   9       84.62       76.37      2.31 o
   2   0   9        3.80        3.81      2.23 o
   3   0   9      611.11      624.41      8.84 o
   4   0   9      614.80      607.00      9.12 o
   5   0   9        3.71        6.39      2.17 o
  -7   1   9       20.70       13.70      3.27 o
  -6   1   9       84.56       84.50      3.29 o
  -5   1   9       39.85       42.68      2.59 o
  -4   1   9      129.63      126.92      3.14 o
  -3   1   9      279.05      292.50      3.38 o
  -2   1   9      143.51      152.07      3.28 o
  -1   1   9      104.14      107.02      2.74 o
   0   1   9       33.20       40.73      2.56 o
   1   1   9      242.60      250.32      2.74 o
   2   1   9      741.42      739.87      3.90 o
   3   1   9       48.62       53.98      2.05 o
   4   1   9      269.12      278.72      2.59 o
   5   1   9       19.35       23.71      2.19 o
  -7   2   9        6.65        6.51      2.81 o
  -6   2   9        9.18        5.86      3.21 o
  -5   2   9      258.12      267.08      4.32 o
  -4   2   9      125.20      120.82      2.83 o
  -3   2   9      191.81      192.55      3.13 o
  -2   2   9       28.35       31.37      2.82 o
  -1   2   9       59.47       64.08      2.81 o
   0   2   9      284.45      269.32      5.06 o
   1   2   9       12.32       18.84      2.29 o
   2   2   9      640.58      633.75      6.95 o
   3   2   9      122.04      127.24      2.73 o
   4   2   9      116.97      114.05      3.57 o
   5   2   9       51.63       54.30      2.03 o
  -7   3   9       33.93       32.05      3.60 o
  -6   3   9       15.66       23.42      3.35 o
  -5   3   9       23.83       28.27      3.87 o
  -4   3   9       65.57       68.77      2.88 o
  -3   3   9        1.28        4.13      2.96 o
  -2   3   9      315.65      313.66      3.60 o
  -1   3   9        5.33        4.96      2.65 o
   0   3   9      285.65      278.25      4.20 o
   1   3   9     1059.19     1043.75     15.77 o
   2   3   9        2.20        3.75      2.15 o
   3   3   9      311.40      320.09      3.18 o
   4   3   9       20.41       23.59      2.06 o
  -7   4   9       25.00       19.67      3.73 o
  -6   4   9       13.64       14.60      3.78 o
  -5   4   9        0.19        2.75      3.93 o
  -4   4   9      385.00      391.22      7.01 o
  -3   4   9      128.52      126.57      6.42 o
  -2   4   9       11.13       11.62      3.23 o
  -1   4   9       78.51       72.22      2.76 o
   0   4   9       47.28       47.17      2.75 o
   1   4   9       84.09       92.23      2.46 o
   2   4   9        7.24        9.93      2.41 o
   3   4   9      262.47      269.19      3.88 o
   4   4   9       40.88       49.05      2.32 o
  -7   5   9        0.05        2.57      3.91 o
  -6   5   9       26.59       27.54      6.27 o
  -4   5   9        1.96        6.82      3.22 o
  -3   5   9      107.32      106.90      3.93 o
  -2   5   9       31.23       32.36      2.56 o
  -1   5   9      345.70      352.35      3.49 o
   0   5   9       25.84       25.35      2.45 o
   1   5   9       82.59       88.25      2.40 o
   2   5   9      153.52      168.46      3.89 o
   3   5   9       18.18       18.48      2.35 o
  -6   6   9        1.02       -0.85      4.18 o
  -5   6   9      245.98      251.21      5.14 o
  -4   6   9      122.04      126.48      3.91 o
  -3   6   9      163.79      163.37      3.99 o
  -2   6   9       12.85       16.12      3.41 o
  -1   6   9        8.44        9.12      2.72 o
   0   6   9      543.82      543.99      7.21 o
   1   6   9       40.86       39.00      2.33 o
   2   6   9       57.31       68.17      3.10 o
   3   6   9      126.18      139.13      2.93 o
  -6   7   9      133.09      139.36      4.81 o
  -5   7   9       72.96       78.63      4.40 o
  -4   7   9      163.64      168.40      4.40 o
  -3   7   9       27.73       29.35      3.60 o
  -2   7   9       54.26       57.65      3.63 o
  -1   7   9       68.75       68.25      3.08 o
   0   7   9       74.57       78.23      2.59 o
   1   7   9      144.60      152.87      5.42 o
   2   7   9        0.81        2.86      2.99 o
  -5   8   9      168.06      164.52      3.96 o
  -4   8   9       26.71       34.65      4.13 o
  -3   8   9       54.38       59.41      3.55 o
  -2   8   9       15.02       22.19      3.25 o
  -1   8   9       50.17       49.40      3.47 o
   0   8   9       78.32       70.44      2.63 o
   1   8   9       92.08      102.98      3.53 o
  -5   9   9        1.62        1.16      3.52 o
  -4   9   9       86.61       87.32      3.66 o
  -3   9   9      250.47      263.20      4.32 o
  -2   9   9        0.16        5.06      3.27 o
  -1   9   9       63.85       60.09      4.15 o
   0   9   9      345.62      314.80      4.59 o
  -3  10   9       41.01       42.85      3.63 o
   1 -11  10       17.51       12.74      8.17 o
   2 -11  10       30.62       29.62      2.89 o
  -1 -10  10       29.91       23.11      2.74 o
   0 -10  10       99.12       93.19      3.23 o
   1 -10  10      101.23       99.93     10.13 o
   2 -10  10        0.17        5.67      3.03 o
   3 -10  10      215.96      214.89     12.02 o
  -2  -9  10        2.39        2.88      3.00 o
  -1  -9  10      274.12      268.13     18.40 o
   0  -9  10        0.71        4.82      2.70 o
   1  -9  10      108.64      101.06     11.73 o
   2  -9  10      207.89      201.32      3.20 o
   3  -9  10        1.10       -0.81      2.68 o
   4  -9  10      405.04      375.03      7.89 o
  -3  -8  10       79.43       79.79      7.51 o
  -2  -8  10        6.94       13.80      3.01 o
  -1  -8  10      178.15      170.96      3.58 o
   0  -8  10       89.17       80.94      9.05 o
   1  -8  10       10.64        5.86      2.69 o
   2  -8  10      261.42      260.15      3.81 o
   3  -8  10       11.11       15.58      2.58 o
   4  -8  10      353.11      341.81     19.20 o
   5  -8  10       31.80       31.94      3.18 o
  -4  -7  10        7.42       11.97      3.18 o
  -3  -7  10       62.89       63.28      4.88 o
  -2  -7  10       59.40       56.30      5.43 o
  -1  -7  10        0.98       -1.05      2.89 o
   0  -7  10      314.98      303.05      3.57 o
   1  -7  10      134.58      127.85      5.80 o
   2  -7  10      243.22      235.88      3.27 o
   3  -7  10       46.85       51.83      2.89 o
   4  -7  10       39.81       37.46      5.50 o
   5  -7  10       97.61       91.78      3.91 o
  -4  -6  10       43.92       54.35      3.05 o
  -3  -6  10        0.74        0.38      2.93 o
  -2  -6  10      298.82      303.06      3.76 o
  -1  -6  10      203.53      190.68      6.94 o
   0  -6  10      566.17      540.43      6.37 o
   1  -6  10      121.01      129.38      4.72 o
   2  -6  10        2.99        6.26      2.62 o
   3  -6  10      915.92      940.13     35.82 o
   4  -6  10       97.98      101.12      2.62 o
   5  -6  10        8.61       11.72      2.36 o
  -5  -5  10        0.31        2.34      2.50 o
  -4  -5  10      100.41       98.57      3.14 o
  -3  -5  10      180.75      206.08      3.87 o
  -2  -5  10      201.84      195.45      3.64 o
  -1  -5  10      202.68      210.43      3.84 o
   0  -5  10       53.39       49.77      3.15 o
   1  -5  10      201.85      211.48      7.87 o
   2  -5  10       17.70       16.27      2.59 o
   3  -5  10        9.51       14.92      2.62 o
   4  -5  10      232.09      245.40      4.32 o
   5  -5  10        2.28        0.96      2.34 o
  -5  -4  10       38.71       55.70      4.29 o
  -4  -4  10       23.17       25.70      2.63 o
  -3  -4  10      323.04      319.97      4.11 o
  -2  -4  10        0.25        2.18      3.43 o
  -1  -4  10      191.31      200.59      3.58 o
   0  -4  10      219.78      241.41      3.67 o
   1  -4  10       43.47       48.03      3.07 o
   2  -4  10       64.88       71.00     10.40 o
   3  -4  10      512.96      518.87      4.21 o
   4  -4  10      294.21      299.42      3.10 o
   5  -4  10       50.03       47.45      2.57 o
  -6  -3  10        0.02       -0.10      4.36 o
  -5  -3  10       42.35       49.85      2.54 o
  -4  -3  10        0.52        0.63      2.53 o
  -3  -3  10      191.26      190.31      5.13 o
  -2  -3  10       34.94       42.50      3.40 o
  -1  -3  10       58.78       56.68      3.38 o
   0  -3  10       71.47       78.22      3.18 o
   1  -3  10      505.02      520.90      9.27 o
   2  -3  10      278.80      304.31      4.22 o
   3  -3  10      122.35      122.78      2.94 o
   4  -3  10      187.16      179.57      9.91 o
   5  -3  10       70.89       82.76      3.42 o
  -6  -2  10       26.20       20.42      3.45 o
  -5  -2  10       65.94       63.63      3.00 o
  -4  -2  10       28.20       32.38      2.67 o
  -3  -2  10       58.98       57.02      2.62 o
  -2  -2  10      177.85      185.19      4.12 o
  -1  -2  10       55.53       54.62      3.93 o
   0  -2  10       47.87       49.68      3.31 o
   1  -2  10     1109.18     1124.35      5.45 o
   2  -2  10      131.64      133.22      3.30 o
   3  -2  10       33.83       34.91      5.21 o
   4  -2  10        1.96        4.10      2.12 o
   5  -2  10        6.18        5.74      2.74 o
  -6  -1  10        6.43        7.59      2.67 o
  -5  -1  10        0.13        2.44      2.67 o
  -4  -1  10       67.55       65.48      2.76 o
  -3  -1  10     1076.22     1049.91     11.38 o
  -2  -1  10       24.31       24.94      2.49 o
  -1  -1  10      676.65      683.28      3.70 o
   0  -1  10       34.08       33.13      2.45 o
   1  -1  10       16.56       20.30      2.48 o
   2  -1  10        5.03        7.59      4.21 o
   3  -1  10       73.49       67.49      4.44 o
   4  -1  10      226.97      213.89      5.35 o
   5  -1  10       35.87       35.34      2.91 o
  -6   0  10       10.78       15.30      2.88 o
  -5   0  10       24.69       27.72      2.74 o
  -4   0  10       90.66       83.70      2.92 o
  -3   0  10      210.36      220.77      3.79 o
  -2   0  10        2.70        0.96      2.53 o
  -1   0  10      501.86      512.37      4.87 o
   0   0  10       28.96       30.02      2.45 o
   1   0  10      156.17      151.90      2.64 o
   2   0  10       97.54       96.45      2.33 o
   3   0  10       29.93       36.21      2.12 o
   4   0  10        6.00        6.70      1.91 o
   5   0  10      128.51      121.91      3.09 o
  -6   1  10        2.95        2.15      2.99 o
  -5   1  10       59.71       57.30      2.72 o
  -4   1  10       83.96       84.34      2.94 o
  -3   1  10      139.73      150.83      4.44 o
  -2   1  10       91.44       94.67      2.88 o
  -1   1  10       12.66       17.12      2.67 o
   0   1  10       24.68       23.13      2.57 o
   1   1  10      155.14      162.08      2.39 o
   2   1  10       44.83       44.92      2.20 o
   3   1  10      410.48      406.13      2.70 o
   4   1  10        2.90        5.27      1.87 o
  -6   2  10      127.13      113.78      3.92 o
  -5   2  10       33.73       30.74      2.48 o
  -4   2  10       74.11       72.01      2.88 o
  -3   2  10       17.94       19.27      2.68 o
  -2   2  10      117.53      118.35      2.90 o
  -1   2  10      468.37      472.32      3.57 o
   0   2  10      148.46      136.67      5.05 o
   1   2  10      297.77      301.89      2.68 o
   2   2  10      175.24      183.86      2.47 o
   3   2  10      455.51      446.24      6.66 o
   4   2  10       59.38       63.12      2.16 o
  -6   3  10       65.47       55.54      3.66 o
  -5   3  10        1.13        1.73      3.64 o
  -4   3  10       13.65       14.34      2.90 o
  -3   3  10      473.88      488.48     10.28 o
  -2   3  10      112.68      116.71      3.78 o
  -1   3  10      146.85      143.43      2.71 o
   0   3  10      402.30      389.29      4.94 o
   1   3  10       13.56       14.16      2.15 o
   2   3  10       44.32       48.71      2.30 o
   3   3  10        2.63        4.93      2.73 o
   4   3  10       36.33       36.75      2.30 o
  -6   4  10       26.94       28.42      3.80 o
  -5   4  10       44.08       42.78      4.27 o
  -4   4  10       33.67       33.80      4.86 o
  -3   4  10      364.42      370.14      5.31 o
  -2   4  10      970.20      964.64      4.85 o
  -1   4  10       77.33       76.08      3.53 o
   0   4  10      136.82      140.72      2.67 o
   1   4  10       92.58       90.93      2.31 o
   2   4  10      149.36      163.76      4.45 o
   3   4  10      325.54      318.85      6.67 o
  -6   5  10        5.92        7.39      4.88 o
  -3   5  10        0.47        5.67      3.44 o
  -2   5  10      198.11      204.01      3.49 o
  -1   5  10       13.01        7.57      2.58 o
   0   5  10      116.64      127.18      2.64 o
   1   5  10       75.20       80.82      2.60 o
   2   5  10        2.45        3.40      2.02 o
   3   5  10      240.15      249.73      7.93 o
  -4   6  10      507.23      488.83      5.58 o
  -3   6  10       79.30       68.34      4.59 o
  -2   6  10       19.51       21.07      3.49 o
  -1   6  10      222.26      229.43      3.91 o
   0   6  10        5.76        5.79      2.41 o
   1   6  10      231.22      233.80      2.79 o
   2   6  10       73.92       74.51      2.39 o
  -5   7  10      229.30      220.41      4.35 o
  -4   7  10       33.91       31.30      3.47 o
  -3   7  10      187.79      199.56      4.10 o
  -2   7  10       12.51       13.28      3.38 o
  -1   7  10      129.36      125.81      3.12 o
   0   7  10      308.41      315.67      4.91 o
   1   7  10       22.56       31.30      3.40 o
  -5   8  10       17.12       12.90      4.24 o
  -4   8  10        1.31       -0.77      3.38 o
  -3   8  10      107.13      115.10      3.99 o
  -2   8  10        7.86       11.28      3.41 o
  -1   8  10       54.50       55.55      3.68 o
   0   8  10      199.70      185.63      4.65 o
  -3   9  10       10.25       11.74      3.52 o
  -2   9  10      152.35      139.03      3.74 o
   0 -10  11       29.17       36.15      7.37 o
   1 -10  11        1.76       -2.49      5.09 o
   2 -10  11      132.34      124.15      5.80 o
  -1  -9  11       10.95       13.45      3.38 o
   0  -9  11      115.54      120.33      4.19 o
   1  -9  11        5.03        8.48      5.42 o
   2  -9  11        3.37       -0.64      2.65 o
   3  -9  11       92.13       89.91      2.84 o
  -2  -8  11      120.21      130.72      4.11 o
  -1  -8  11       55.29       53.49      3.20 o
   0  -8  11       67.38       66.95      3.12 o
   1  -8  11       67.65       76.58      5.79 o
   2  -8  11        8.64        4.95      3.62 o
   3  -8  11      117.73      112.45      3.47 o
   4  -8  11       17.51       19.31      4.10 o
  -3  -7  11       18.55       20.60      3.53 o
  -2  -7  11       26.26       31.16      7.19 o
  -1  -7  11      101.81      106.16      7.80 o
   0  -7  11        4.77        1.77      2.81 o
   1  -7  11      102.96       99.10      3.01 o
   2  -7  11        6.33       18.42      2.91 o
   3  -7  11      100.37       95.04      3.07 o
   4  -7  11       76.30       75.94      2.77 o
  -4  -6  11       56.59       40.56      3.07 o
  -3  -6  11       75.06       69.36      3.41 o
  -2  -6  11       84.37       77.85      5.67 o
  -1  -6  11      130.52      122.77      3.92 o
   0  -6  11       43.64       40.88      2.94 o
   1  -6  11        8.82       11.42      3.06 o
   2  -6  11        3.60       11.33      2.56 o
   3  -6  11       12.21       19.06      5.10 o
   4  -6  11       76.45       84.15      4.17 o
  -4  -5  11       64.22       55.73      4.17 o
  -3  -5  11       17.83       18.51      2.97 o
  -2  -5  11      152.51      154.90      3.63 o
  -1  -5  11      150.54      133.68      3.50 o
   0  -5  11      233.93      248.21      3.42 o
   1  -5  11       18.10       19.12      2.80 o
   2  -5  11       40.59       48.32      5.58 o
   3  -5  11      681.34      700.63     18.78 o
   4  -5  11       24.81       22.19      3.66 o
  -5  -4  11        7.86        5.91      2.91 o
  -4  -4  11       70.74       78.31      3.35 o
  -3  -4  11       20.14       20.44      2.89 o
  -2  -4  11       42.79       40.53      3.36 o
  -1  -4  11      153.98      149.62      4.69 o
   0  -4  11        2.60        5.27      2.88 o
   1  -4  11       93.06      101.99      2.99 o
   2  -4  11       56.79       56.03      5.53 o
   3  -4  11       46.10       53.90      5.10 o
   4  -4  11      169.60      175.80      7.16 o
   5  -4  11       66.68       65.67      2.54 o
  -5  -3  11        1.69        3.99      2.94 o
  -4  -3  11       29.72       34.82      2.39 o
  -3  -3  11        8.88       17.07      2.29 o
  -2  -3  11        2.25        2.23      2.78 o
  -1  -3  11      252.38      250.34      3.88 o
   0  -3  11       63.57       59.15      3.14 o
   1  -3  11      121.37      128.62      4.68 o
   2  -3  11      207.55      202.67      8.25 o
   3  -3  11       66.41       67.57      3.91 o
   4  -3  11       96.06      108.10      2.76 o
  -5  -2  11        0.63        5.16      2.34 o
  -4  -2  11        2.44        0.75      2.30 o
  -3  -2  11      550.41      564.89      9.61 o
  -2  -2  11      123.16      116.43      2.82 o
  -1  -2  11       47.79       53.74      3.61 o
   0  -2  11      936.15      942.38      4.68 o
   1  -2  11       51.92       54.43      2.82 o
   2  -2  11      312.80      318.76      3.27 o
   3  -2  11       11.07        6.78      4.80 o
   4  -2  11        6.06        8.38      1.94 o
  -6  -1  11        1.53        4.17      4.17 o
  -5  -1  11        8.65       13.73      2.41 o
  -4  -1  11      128.63      133.48      3.13 o
  -3  -1  11        0.66        3.30      2.50 o
  -2  -1  11      388.36      400.73      8.99 o
  -1  -1  11       14.16       19.17      2.30 o
   0  -1  11      293.78      304.17      3.14 o
   1  -1  11        4.61        4.25      2.32 o
   2  -1  11        1.72        2.91      2.50 o
   3  -1  11      319.12      327.64      6.37 o
   4  -1  11      170.46      159.64      4.62 o
  -6   0  11       25.93       32.41      6.31 o
  -5   0  11       12.50       12.50      2.42 o
  -4   0  11      293.30      296.01      7.00 o
  -3   0  11      317.06      313.67      6.90 o
  -2   0  11      767.80      775.00     12.07 o
  -1   0  11       19.34       16.78      2.89 o
   0   0  11        3.79        4.37      2.20 o
   1   0  11      380.74      389.00      9.57 o
   2   0  11      257.09      254.74      4.99 o
   3   0  11      132.59      140.02      2.36 o
   4   0  11      172.52      166.67      2.38 o
  -6   1  11       66.86       64.47      3.48 o
  -5   1  11       16.40       24.14      2.65 o
  -4   1  11      216.52      216.50      4.21 o
  -3   1  11        9.22       13.35      2.53 o
  -2   1  11       40.74       41.86      2.65 o
  -1   1  11      329.22      318.20      3.18 o
   0   1  11      170.90      166.47      2.51 o
   1   1  11       77.33       85.81      3.33 o
   2   1  11      374.53      376.71      6.98 o
   3   1  11       24.30       26.50      2.31 o
   4   1  11      122.93      122.25      2.24 o
  -6   2  11      155.89      137.79      8.26 o
  -5   2  11       49.89       56.06      2.73 o
  -4   2  11       15.26       13.95      2.49 o
  -3   2  11        5.35        9.27      2.46 o
  -2   2  11      200.87      214.22      8.25 o
  -1   2  11      375.92      377.91      5.96 o
   0   2  11      608.61      596.80     10.22 o
   1   2  11       70.73       67.74      2.42 o
   2   2  11      238.61      238.11      3.98 o
   3   2  11       55.57       62.01      2.03 o
  -6   3  11        7.37        8.67      3.72 o
  -5   3  11        0.78        3.23      3.58 o
  -4   3  11       89.85       89.64      2.92 o
  -3   3  11      109.18      103.31      2.76 o
  -2   3  11      752.47      779.57     26.94 o
  -1   3  11        8.62       11.50      2.48 o
   0   3  11      465.19      476.23      3.55 o
   1   3  11      200.79      197.74      3.77 o
   2   3  11       74.99       73.29      4.31 o
   3   3  11      202.38      216.58      2.79 o
  -6   4  11        1.16        3.13      3.99 o
  -5   4  11        8.16        8.71      4.24 o
  -4   4  11      164.41      179.78      4.66 o
  -3   4  11       72.26       67.91      2.74 o
  -2   4  11      278.51      275.68      4.20 o
  -1   4  11      255.19      248.88      4.13 o
   0   4  11        2.75        2.53      3.26 o
   1   4  11       45.72       41.63      3.14 o
   2   4  11       23.80       24.25      2.25 o
  -3   5  11      161.65      166.39      4.04 o
  -2   5  11       62.74       58.65      3.03 o
  -1   5  11      148.68      159.28      2.97 o
   0   5  11        3.05        8.69      2.37 o
   1   5  11       59.52       59.32      2.57 o
   2   5  11      333.59      326.36      7.15 o
  -1   6  11        7.39       12.57      2.58 o
   0   6  11      397.60      382.47      6.87 o
   1   6  11        0.36        5.27      2.63 o
  -1   7  11       12.53       12.17      5.56 o
   0   7  11       53.90       60.20      4.03 o
  -3   8  11       37.69       33.99      3.52 o
  -2   8  11       62.70       63.50      3.55 o
   0  -9  12       11.44        6.91      2.92 o
   1  -9  12      106.91       97.41      4.94 o
   2  -9  12       45.48       35.48      2.78 o
  -2  -8  12        0.48        7.86      9.06 o
  -1  -8  12      119.77      117.06      3.91 o
   0  -8  12       55.09       44.92      3.23 o
   1  -8  12       15.28       13.05      2.70 o
   2  -8  12       39.85       35.10      3.75 o
   3  -8  12        3.68        4.62      2.59 o
  -3  -7  12       47.81       43.86      2.94 o
  -2  -7  12       46.26       50.47      2.96 o
  -1  -7  12       14.38       17.41      2.83 o
   0  -7  12      134.52      130.69      3.07 o
   1  -7  12        9.98       13.42      2.75 o
   2  -7  12       21.92       26.20      2.71 o
   3  -7  12       33.26       37.14      5.25 o
  -3  -6  12        7.78       13.16      3.16 o
  -2  -6  12       47.33       53.27      3.24 o
  -1  -6  12        2.64        7.29      3.44 o
   0  -6  12      225.72      214.16      3.32 o
   1  -6  12       36.84       37.36      5.49 o
   2  -6  12        9.02       14.23      2.68 o
   3  -6  12      260.49      261.43      8.02 o
   4  -6  12       27.05       28.72      2.53 o
  -4  -5  12       11.21       11.27      2.44 o
  -3  -5  12        8.91        5.09      2.83 o
  -2  -5  12       38.97       33.49      3.07 o
  -1  -5  12      280.01      286.80     14.91 o
   0  -5  12       13.85       16.88      3.18 o
   1  -5  12       56.34       63.24      2.91 o
   2  -5  12      180.92      182.19      3.10 o
   3  -5  12      110.74      104.96      3.35 o
   4  -5  12      117.49      108.99      4.84 o
  -4  -4  12       20.54       23.38      3.62 o
  -3  -4  12       39.95       36.37      7.58 o
  -2  -4  12        1.79        1.71      2.91 o
  -1  -4  12      136.53      146.92      3.18 o
   0  -4  12      273.17      271.44      9.24 o
   1  -4  12        0.61        2.99      2.73 o
   2  -4  12       20.16       25.98      5.72 o
   3  -4  12       64.48       69.03      5.06 o
   4  -4  12      113.18      105.61      2.76 o
  -5  -3  12       29.72       21.98      2.57 o
  -4  -3  12       21.18       19.73      2.22 o
  -3  -3  12       34.31       34.82      3.47 o
  -2  -3  12       92.38       81.15      3.59 o
  -1  -3  12        2.24        4.43      2.77 o
   0  -3  12      330.28      329.61      6.99 o
   1  -3  12       68.18       66.40      5.84 o
   2  -3  12      126.53      128.27     11.30 o
   3  -3  12       31.63       34.10      3.80 o
   4  -3  12       45.75       42.94      4.26 o
  -5  -2  12        2.31        5.04      2.51 o
  -4  -2  12       30.29       29.70      4.40 o
  -3  -2  12        0.67        0.55      2.52 o
  -2  -2  12      155.81      146.20      5.63 o
  -1  -2  12      327.53      307.86      7.75 o
   0  -2  12       30.42       28.20      2.34 o
   1  -2  12      142.50      141.34      3.56 o
   2  -2  12        0.20        0.89      2.25 o
   3  -2  12      125.21      136.33      4.69 o
   4  -2  12      218.04      212.08      4.97 o
  -5  -1  12        0.27        0.28      2.95 o
  -4  -1  12      212.27      171.45      9.69 o
  -3  -1  12      268.67      267.75      6.79 o
  -2  -1  12       41.80       41.64      2.57 o
  -1  -1  12      376.03      363.50      5.55 o
   0  -1  12       31.04       33.79      2.27 o
   1  -1  12       92.79      103.89      2.60 o
   2  -1  12      145.56      141.69      3.84 o
   3  -1  12        4.37        3.99      2.02 o
   4  -1  12       82.55       73.91      4.74 o
  -5   0  12        6.00       10.94      2.59 o
  -4   0  12       13.53       15.15      2.69 o
  -3   0  12      115.74      112.14      2.95 o
  -2   0  12        6.65       10.60      2.88 o
  -1   0  12       49.13       46.94      2.39 o
   0   0  12       50.17       58.62      3.01 o
   1   0  12        2.39        6.95      2.46 o
   2   0  12      222.59      225.97      3.30 o
   3   0  12      211.72      208.35      2.61 o
  -5   1  12       75.79       65.66      2.77 o
  -4   1  12        0.77        3.74      2.39 o
  -3   1  12       62.18       52.50      2.71 o
  -2   1  12       95.12       96.49      2.64 o
  -1   1  12        0.04        1.99      2.37 o
   0   1  12      270.71      262.00      3.87 o
   1   1  12      206.91      212.97      5.53 o
   2   1  12       65.85       74.58      2.36 o
   3   1  12      129.93      126.80      2.46 o
  -5   2  12      145.62      114.30      3.20 o
  -4   2  12        6.49        7.98      2.64 o
  -3   2  12       25.84       36.03      3.58 o
  -2   2  12      133.05      135.19      2.86 o
  -1   2  12      210.00      212.77      3.90 o
   0   2  12      123.58      129.94      2.58 o
   1   2  12      327.78      337.32      3.97 o
   2   2  12        0.49        0.61      1.97 o
   3   2  12       53.24       55.13      2.22 o
  -5   3  12        2.43        1.87      3.73 o
  -4   3  12        6.04        5.74      2.59 o
  -3   3  12      282.63      292.36     10.58 o
  -2   3  12        1.38        3.44      2.91 o
  -1   3  12      352.42      363.22      3.84 o
   0   3  12      126.61      130.52      2.74 o
   1   3  12       11.40       14.27      2.47 o
   2   3  12       62.68       72.97      2.45 o
  -5   4  12      126.22      125.99      5.77 o
  -4   4  12        2.78        5.42      2.96 o
  -3   4  12       39.13       38.34      3.17 o
  -2   4  12       12.73       16.75      2.62 o
  -1   4  12      141.20      135.33      5.88 o
   0   4  12        2.61        5.50      2.41 o
   1   4  12        5.95       10.46      2.24 o
  -3   5  12       10.27        3.99      3.30 o
  -2   5  12      104.28      114.33      4.19 o
  -1   5  12        2.58        5.91      2.63 o
   0   5  12      103.96      109.96      2.96 o
   1   5  12       38.38       35.41      2.54 o
  -2   6  12        8.16       10.95      3.38 o
  -1   6  12      262.66      254.20     11.57 o
   0   6  12        0.59       -1.11      2.41 o
   0  -8  13       48.26       48.17      6.96 o
   1  -8  13       31.03       26.73      3.03 o
  -1  -7  13        9.83       13.32      5.79 o
   0  -7  13        1.60        2.36      4.44 o
   1  -7  13      109.62       99.02      3.09 o
   2  -7  13        0.51        5.54      2.74 o
  -2  -6  13        1.67        4.28      2.71 o
  -1  -6  13      117.77      103.10      3.12 o
   0  -6  13       48.03       49.33      3.75 o
   1  -6  13       50.49       51.70      3.08 o
   2  -6  13      316.77      281.57      5.61 o
  -3  -5  13        3.57        4.13      3.78 o
  -2  -5  13        9.60       13.79      2.72 o
  -1  -5  13       37.67       32.52      2.79 o
   0  -5  13      156.39      150.41      8.33 o
   1  -5  13        1.78        7.95      3.27 o
   2  -5  13       80.97       89.82      5.27 o
   3  -5  13      104.05      103.77      3.11 o
  -3  -4  13        2.67        2.12      2.25 o
  -2  -4  13       18.85       19.72      3.10 o
  -1  -4  13       74.79       81.37      3.28 o
   0  -4  13      143.34      122.68      3.30 o
   1  -4  13       80.34       85.81      2.79 o
   2  -4  13        4.82        5.15      3.67 o
   3  -4  13       32.21       28.98      3.16 o
  -4  -3  13       14.76       18.17      2.33 o
  -3  -3  13        1.37        5.11      3.11 o
  -2  -3  13       22.37       17.07      2.16 o
  -1  -3  13      135.98      134.17      5.76 o
   0  -3  13        2.48        7.40      2.69 o
   1  -3  13      218.99      219.89      6.89 o
   2  -3  13       29.39       32.68      2.58 o
   3  -3  13        8.59       13.06      2.73 o
  -4  -2  13       56.51       45.55      3.89 o
  -3  -2  13       68.83       75.40      2.61 o
  -2  -2  13        2.89        3.21      3.39 o
  -1  -2  13      106.20       95.67      2.46 o
   0  -2  13      302.93      296.08      8.27 o
   1  -2  13       62.07       65.67      2.25 o
   2  -2  13      105.04      107.76      4.53 o
   3  -2  13       12.53        8.90      2.90 o
  -4  -1  13       85.84       75.36      4.72 o
  -3  -1  13        0.33        1.09      2.56 o
  -2  -1  13       52.51       58.31      2.59 o
  -1  -1  13        1.08        1.07      2.28 o
   0  -1  13       75.44       90.94      4.01 o
   1  -1  13       29.03       36.46      2.15 o
   2  -1  13      133.79      141.48      5.44 o
   3  -1  13      156.92      146.71      3.13 o
  -4   0  13        3.71        6.10      2.60 o
  -3   0  13       29.04       23.32      2.49 o
  -2   0  13      131.17      133.65      5.01 o
  -1   0  13        9.82       15.02      2.37 o
   0   0  13       59.79       65.38      2.94 o
   1   0  13      211.57      206.03      3.02 o
   2   0  13        0.18        3.36      2.07 o
  -5   1  13        1.55       -0.26      2.57 o
  -4   1  13       22.49       24.50      2.83 o
  -3   1  13        0.77        1.05      2.56 o
  -2   1  13       18.78       23.86      2.45 o
  -1   1  13      212.33      212.28      5.18 o
   0   1  13        3.04        2.05      2.71 o
   1   1  13       40.49       40.32      4.36 o
   2   1  13       80.07       85.14      2.40 o
  -4   2  13        9.06        9.13      2.78 o
  -3   2  13       78.16       80.38      2.80 o
  -2   2  13       37.49       33.16      2.69 o
  -1   2  13       44.31       47.93      3.31 o
   0   2  13      268.60      263.84      3.35 o
   1   2  13       20.87       19.72      2.29 o
   2   2  13      125.47      121.25      2.34 o
  -4   3  13       10.11       10.55      2.85 o
  -3   3  13        8.94        8.98      2.45 o
  -2   3  13       57.99       57.86      2.84 o
  -1   3  13       14.75       15.35      2.49 o
   0   3  13       43.39       48.93      2.39 o
   1   3  13       22.86       23.98      2.52 o
  -4   4  13       29.15       27.43      3.79 o
  -3   4  13       43.61       37.31      3.10 o
  -2   4  13       79.10       76.74      3.77 o
  -1   4  13       62.60       63.55      3.35 o
   0   4  13        2.08        2.87      2.26 o
  -3   5  13       11.46        5.36      4.10 o
  -2   5  13        0.10       -1.91      2.79 o
  -1   5  13      202.42      204.32      8.27 o
  -1  -6  14        8.97       11.30      6.00 o
   0  -6  14       23.53       22.59      3.22 o
   1  -6  14       16.24       16.52      2.68 o
  -2  -5  14       26.15       15.03      5.71 o
  -1  -5  14       99.63       90.71      4.19 o
   0  -5  14        1.12       -1.15      3.21 o
   1  -5  14       63.28       61.11      2.94 o
  -2  -4  14        1.92        2.63      2.31 o
  -1  -4  14        8.82       12.31      4.79 o
   0  -4  14       71.09       73.56      6.38 o
   1  -4  14       20.34       19.12      2.68 o
   2  -4  14       20.01       23.03      2.90 o
  -3  -3  14       14.02        9.40      2.37 o
  -2  -3  14       26.45       29.12      2.80 o
  -1  -3  14        0.07        4.18      2.35 o
   0  -3  14      118.09      123.37      8.54 o
   1  -3  14        0.45        2.03      2.29 o
   2  -3  14       60.29       63.73      2.29 o
  -3  -2  14        0.35       -0.81      2.29 o
  -2  -2  14       29.06       35.27      2.55 o
  -1  -2  14       93.84      102.15      5.47 o
   0  -2  14        5.10        6.15      2.20 o
   1  -2  14      177.16      173.85      2.54 o
   2  -2  14       40.64       45.56      4.15 o
  -3  -1  14        1.93        8.54      2.45 o
  -2  -1  14        3.38        3.26      2.22 o
  -1  -1  14       27.84       35.05      3.70 o
   0  -1  14        0.12        0.72      4.10 o
   1  -1  14      265.08      270.52      8.47 o
  -3   0  14       48.33       53.62      2.81 o
  -2   0  14        0.16        5.16      2.19 o
  -1   0  14       55.71       53.84      2.39 o
   0   0  14       41.83       42.30      4.65 o
   1   0  14       18.99       23.14      2.36 o
  -3   1  14       36.19       36.70      3.61 o
  -2   1  14       22.60       21.71      2.35 o
  -1   1  14       14.83       14.49      2.40 o
   0   1  14       64.54       68.01      3.91 o
   1   1  14       38.48       33.86      2.19 o
  -3   2  14        1.50        2.66      2.72 o
  -2   2  14       13.96       14.20      2.61 o
  -1   2  14       31.59       26.60      2.44 o
   0   2  14        0.66        3.53      2.22 o
  -3   3  14       23.75       26.42      3.63 o
  -2   3  14        0.10       -1.39      2.84 o
  -1   3  14       83.54       86.82      4.05 o
  -1  -2  15        6.39        1.37      2.30 o
  -1  -1  15       12.99       15.86      2.42 o
 
